# Supplementary material for: Association of lncRNA SH3PXD2A-AS1 with preeclampsia and its function in invasion and migration of placental trophoblast cells
Source: Cell Death Dis. 2020 Jul 27;11(7):583. doi: 10.1038/s41419-020-02796-0 (PMC7385659; doi:10.1038/s41419-020-02796-0)
Supplement: Supplementary file 7 — Supplementary Table S1 [file 41419_2020_2796_MOESM7_ESM.xlsx]

## Sheet: Table S1
Table S1.The differentially expressed lncRNAs in EOSPE.
#Transcriptome sequencing results of 41 placental samples(9 from EOSPE patients and 32 from normal controls).There are 385 lncRNAs assembled by StringTie, corresponding to 383 gene symbols. We marked the duplicated lncRNAs in green.
StringTie_GeneID	baseMean	log2FoldChange	lfcSE	stat	pvalue	padj	genename	genebiotype	ref_gene_id	ref_stable_geneid	chr	start	end	## 383 DElncRNAs
ENSG00000225914.2	357.446	-0.326701	0.112771	-2.89703	0.00376711	0.0250992	TSBP1-AS1	lncRNA	ENSG00000225914.2	ENSG00000225914	chr6	32254641	32265810	Up-regulated lncRNAs: 146
ENSG00000231560.1	151.178	-0.455503	0.136358	-3.3405	0.000836275	0.00768555	CLEC12A-AS1	lncRNA	ENSG00000231560.1	ENSG00000231560	chr12	9948137	9953336	Down-regulated lncRNAs: 237
ENSG00000232164.1	1163.64	-0.460795	0.106784	-4.31521	1.59453e-05	0.000305709	LINC01873	lncRNA	ENSG00000232164.1	ENSG00000232164	chr2	66383306	66392450
ENSG00000235725.1	80.3167	-0.625229	0.223888	-2.79259	0.00522876	0.0323167	AC007389.3	lncRNA	ENSG00000235725.1	ENSG00000235725	chr2	65589566	65640177
ENSG00000241956.9	25.5999	-0.796848	0.28052	-2.84061	0.00450275	0.0288306	AC109466.1	lncRNA	ENSG00000241956.9	ENSG00000241956	chr5	164296918	164493112
ENSG00000249614.1	614.322	-0.323017	0.11812	-2.73465	0.00624458	0.0369216	LINC02503	lncRNA	ENSG00000249614.1	ENSG00000249614	chr4	103961616	104036923
ENSG00000249731.1	370.263	-0.489234	0.137396	-3.56076	0.000369782	0.00399809	AC126768.2	lncRNA	ENSG00000249731.1	ENSG00000249731	chr5	1968094	1969013
ENSG00000254044.5	7.10416	-0.907921	0.332023	-2.73451	0.00624731	0.0369248	AC034154.1	lncRNA	ENSG00000254044.5	ENSG00000254044	chr4	97334635	97633811
ENSG00000259380.5	446.096	-0.396463	0.131366	-3.01801	0.00254441	0.0185109	AC087473.1	lncRNA	ENSG00000259380.5	ENSG00000259380	chr15	38139595	38226865
ENSG00000271119.1	15.3196	0.495767	0.173785	2.85277	0.00433401	0.0280046	AC026412.3	lncRNA	ENSG00000271119.1	ENSG00000271119	chr5	1594626	1611467
ENSG00000272489.1	10.7514	-0.956961	0.248784	-3.84655	0.000119791	0.00161279	AL132656.3	lncRNA	ENSG00000272489.1	ENSG00000272489	chr10	79663192	79664786
ENSG00000274281.1	160.151	-0.462109	0.112394	-4.11152	3.93068e-05	0.000640963	AC022929.2	lncRNA	ENSG00000274281.1	ENSG00000274281	chr15	38851306	38853432
ENSG00000280341.1	54.4398	-0.522085	0.163604	-3.19116	0.00141705	0.0116718	AP000542.3	lncRNA	ENSG00000280341.1	ENSG00000280341	chr22	15282557	15288670
ENSG00000283907.1	55.9945	-1.90281	0.411087	-4.62873	3.67908e-06	9.18956e-05	AD000090.1	lncRNA	ENSG00000283907.1	ENSG00000283907	chr19	35557956	35581954
MSTRG.10127	27.8842	-0.597294	0.229833	-2.59882	0.0093546	0.0496193	AC009407.1	lncRNA	ENSG00000261829.1	ENSG00000261829	chr2	231052040	231052637
MSTRG.10139	16.1885	-1.82705	0.351779	-5.19374	2.06114e-07	7.67831e-06	AC068134.1	lncRNA	ENSG00000224516.5	ENSG00000224516	chr2	232379635	232381674
MSTRG.10145	2.04139	2.80165	0.563618	4.97083	6.66659e-07	2.10714e-05	AC073254.1	lncRNA	ENSG00000237126.8	ENSG00000237126	chr2	232584314	232595936
MSTRG.10180	2017.84	0.809747	0.133805	6.0517	1.43324e-09	9.6175e-08	AC110619.1	lncRNA	ENSG00000218416.4	ENSG00000218416	chr2	240449315	240451543
MSTRG.10208	18.515	-0.631476	0.188906	-3.3428	0.000829373	0.00763872	NRSN2-AS1	lncRNA	ENSG00000225377.5	ENSG00000225377	chr20	320313	325234
MSTRG.1021	542.89	0.849004	0.195629	4.33987	1.42568e-05	0.000277106	AL031280.1	lncRNA	ENSG00000233478.1	ENSG00000233478	chr1	25644544	25659111
MSTRG.10265	92.7039	-0.778562	0.261192	-2.98081	0.00287491	0.0204006	LINC00654	lncRNA	ENSG00000205181.5	ENSG00000205181	chr20	5496067	5504613
MSTRG.10286	2.80809	-1.64448	0.631763	-2.603	0.00924107	0.0491713	AL050320.1	lncRNA	ENSG00000225956.1	ENSG00000225956	chr20	13244064	13245369
MSTRG.1031	157.785	1.8006	0.261192	6.89379	5.43241e-12	6.95925e-10	AL391650.2	lncRNA	ENSG00000284309.1	ENSG00000284309	chr1	26046665	26049099
MSTRG.10315	95.9767	-0.547893	0.189889	-2.88534	0.00390993	0.0258068	LINC00656	lncRNA	ENSG00000233746.1	ENSG00000233746	chr20	23125068	23132621
MSTRG.10322	250.378	-0.616755	0.135031	-4.56751	4.93556e-06	0.000116375	AL035661.1	lncRNA	ENSG00000274173.1	ENSG00000274173	chr20	24931840	24932983
MSTRG.10372	0.956969	2.19632	0.708534	3.0998	0.00193649	0.0148985	ZNF341-AS1	lncRNA	ENSG00000230753.5	ENSG00000230753	chr20	33787373	33793027
MSTRG.10374	63.2081	-0.483314	0.155141	-3.11533	0.00183739	0.0142983	RALY-AS1	lncRNA	ENSG00000285230.1	ENSG00000285230	chr20	33985617	33991818
MSTRG.10432	4.15541	1.26004	0.277207	4.54549	5.48064e-06	0.000126264	AL109614.1	lncRNA	ENSG00000276603.1	ENSG00000276603	chr20	37526642	37527060
MSTRG.10487	120.566	-0.43828	0.128678	-3.40604	0.000659137	0.00637278	AL162458.1	lncRNA	ENSG00000285796.1	ENSG00000285796	chr20	45926518	45935055
MSTRG.10514	141.403	0.430305	0.0985931	4.36445	1.27442e-05	0.000252348	ZFAS1	lncRNA	ENSG00000177410.12	ENSG00000177410	chr20	49278178	49289260
MSTRG.10520	4.2118	1.05929	0.400088	2.64765	0.0081054	0.0448209	LINC01273	lncRNA	ENSG00000231742.5	ENSG00000231742	chr20	50172550	50173370
MSTRG.10571	40.3844	0.986026	0.215118	4.58366	4.56901e-06	0.000109436	AL354836.1	lncRNA	ENSG00000226332.2	ENSG00000226332	chr20	62305432	62306325
MSTRG.10603	13.5746	-0.622773	0.218799	-2.84633	0.00442269	0.0284364	AL121845.1	lncRNA	ENSG00000229299.2	ENSG00000229299	chr20	63744689	63745951
MSTRG.10643	667.296	1.49701	0.245967	6.08622	1.15605e-09	7.94668e-08	AF127577.4	lncRNA	ENSG00000235609.7	ENSG00000235609	chr21	14818843	15014430
MSTRG.10667	623.494	1.07497	0.171569	6.26554	3.71534e-10	2.90863e-08	LINC00189	lncRNA	ENSG00000215533.8	ENSG00000215533	chr21	29193494	29288205
MSTRG.10674	78.5931	-2.08576	0.269702	-7.73355	1.04586e-14	1.98714e-12	AP000253.1	lncRNA	ENSG00000234509.1	ENSG00000234509	chr21	31653593	31659500
MSTRG.10676	8.60217	-0.897636	0.272095	-3.29898	0.000970361	0.00867273	AP000254.1	lncRNA	ENSG00000273271.1	ENSG00000273271	chr21	31666728	31667247
MSTRG.10710	573.403	-0.277453	0.106261	-2.61106	0.00902632	0.0483328	CBR3-AS1	lncRNA	ENSG00000236830.6	ENSG00000236830	chr21	36131767	36156307
MSTRG.10720	4.55618	-1.40977	0.449431	-3.13679	0.00170811	0.0134973	AP001412.1	lncRNA	ENSG00000272948.2	ENSG00000272948	chr21	37267784	37268497
MSTRG.10724	78.1885	0.904862	0.179669	5.03628	4.74656e-07	1.58625e-05	DSCR4	lncRNA	ENSG00000184029.9	ENSG00000184029	chr21	38054011	38121360
MSTRG.10725	61.7312	0.603255	0.139964	4.31007	1.63201e-05	0.000310781	DSCR8	lncRNA	ENSG00000198054.12	ENSG00000198054	chr21	38121451	38156511
MSTRG.10732	63.9341	-0.498376	0.165258	-3.01574	0.00256352	0.0186048	BRWD1-AS2	lncRNA	ENSG00000255568.3	ENSG00000255568	chr21	39313935	39314962
MSTRG.10735	120.456	0.69982	0.205833	3.39995	0.000673992	0.00647568	AF064860.2	lncRNA	ENSG00000231713.2	ENSG00000231713	chr21	39727755	39730680
MSTRG.10755	10050.5	0.585367	0.132238	4.42663	9.57162e-06	0.000198353	ERVH48-1	lncRNA	ENSG00000233056.2	ENSG00000233056	chr21	42916803	42925646
MSTRG.10866	3.03962	2.38867	0.556473	4.29252	1.76658e-05	0.000331922	AP000553.2	lncRNA	ENSG00000272954.1	ENSG00000272954	chr22	21661934	21662363
MSTRG.1087	618.322	0.224541	0.0628116	3.57483	0.000350456	0.0038432	SNHG3	lncRNA	ENSG00000242125.3	ENSG00000242125	chr1	28505980	28510892
MSTRG.10873	2.34418	-1.86697	0.673805	-2.77078	0.00559216	0.0339775	AC245060.2	lncRNA	ENSG00000234630.1	ENSG00000234630	chr22	22293733	22294794
MSTRG.1091	326.756	0.255057	0.0860919	2.96261	0.0030504	0.0213427	SNHG12	lncRNA	ENSG00000197989.14	ENSG00000197989	chr1	28578538	28581857
MSTRG.11063	24.425	-0.911365	0.227004	-4.01476	5.95072e-05	0.000913128	AL022326.1	lncRNA	ENSG00000224794.2	ENSG00000224794	chr22	39292988	39295563
MSTRG.11069	3.10614	1.30911	0.419118	3.12348	0.00178729	0.0139598	MGAT3-AS1	lncRNA	ENSG00000227188.1	ENSG00000227188	chr22	39475807	39476822
MSTRG.11155	18.8953	0.790048	0.210436	3.75433	0.000173803	0.00217222	AL118516.1	lncRNA	ENSG00000260708.1	ENSG00000260708	chr22	46761894	46762563
MSTRG.11157	13.6444	0.677636	0.261121	2.5951	0.00945628	0.0499889	TBC1D22A-AS1	lncRNA	ENSG00000280080.2	ENSG00000280080	chr22	46914092	46916042
MSTRG.11171	6.50199	-1.12914	0.367012	-3.07659	0.00209383	0.0158632	AL022328.4	lncRNA	ENSG00000273253.2	ENSG00000273253	chr22	50199090	50200837
MSTRG.11173	8.49948	-0.94256	0.285579	-3.30052	0.000965047	0.00863894	AL022328.1	lncRNA	ENSG00000272836.1	ENSG00000272836	chr22	50205585	50206062
MSTRG.11174	12.4921	-0.752791	0.273058	-2.75689	0.00583541	0.0350913	AL022328.2	lncRNA	ENSG00000273137.1	ENSG00000273137	chr22	50208461	50209542
MSTRG.11186	2.52201	-2.29525	0.668801	-3.43189	0.000599382	0.00590275	U62317.3	lncRNA	ENSG00000272940.1	ENSG00000272940	chr22	50597152	50597599
MSTRG.11188	9.91516	-1.19432	0.311684	-3.83184	0.000127188	0.00168554	CHKB-DT	lncRNA	ENSG00000205559.4	ENSG00000205559	chr22	50583026	50583877
MSTRG.11200	14.3356	-0.787698	0.223645	-3.52209	0.000428151	0.00451937	ITPR1-DT	lncRNA	ENSG00000231249.1	ENSG00000231249	chr3	4490891	4493163
MSTRG.11204	0.923012	3.49745	0.847913	4.12477	3.71103e-05	0.00061344	AC087857.1	lncRNA	ENSG00000229642.1	ENSG00000229642	chr3	5962842	6124120
MSTRG.11205	7.50531	-1.28831	0.37681	-3.41899	0.00062854	0.00613307	AC069277.1	lncRNA	ENSG00000189229.10	ENSG00000189229	chr3	6490479	6736129
MSTRG.11206	26.3456	-1.10206	0.224396	-4.91124	9.05021e-07	2.71828e-05	AC069277.1	lncRNA	ENSG00000189229.10	ENSG00000189229	chr3	6490734	6584090
MSTRG.11271	352.113	0.905696	0.162573	5.57102	2.5325e-08	1.20973e-06	SH3BP5-AS1	lncRNA	ENSG00000224660.1	ENSG00000224660	chr3	15254184	15264493
MSTRG.11338	63.1807	-0.429804	0.115307	-3.72749	0.000193399	0.00234603	ITGA9-AS1	lncRNA	ENSG00000235257.8	ENSG00000235257	chr3	37805829	37821100
MSTRG.11373	4575.39	0.455238	0.0824129	5.52387	3.31607e-08	1.54476e-06	AC099329.2	lncRNA	ENSG00000273328.5	ENSG00000273328	chr3	42809414	42897324
MSTRG.11374	41.4711	0.893131	0.221298	4.03587	5.44007e-05	0.000850987	AC099329.1	lncRNA	ENSG00000235288.3	ENSG00000235288	chr3	42835244	42852425
MSTRG.11377	13.4482	0.903862	0.231214	3.9092	9.26014e-05	0.00129949	KRBOX1-AS1	lncRNA	ENSG00000206552.4	ENSG00000206552	chr3	42934252	42936785
MSTRG.11397	75.1317	1.38049	0.209587	6.58671	4.49693e-11	4.54697e-09	LIMD1-AS1	lncRNA	ENSG00000230530.1	ENSG00000230530	chr3	45679232	45689134
MSTRG.11405	3.54943	4.50278	0.589723	7.63542	2.25083e-14	3.96475e-12	AC098613.1	lncRNA	ENSG00000223552.1	ENSG00000223552	chr3	46364955	46407059
MSTRG.11407	46.5317	3.53927	0.596781	5.9306	3.01821e-09	1.82331e-07	LINC02009	lncRNA	ENSG00000283646.1	ENSG00000283646	chr3	46416524	46423591
MSTRG.11417	41.2155	-0.527362	0.147878	-3.56621	0.000362187	0.00394625	AC099778.1	lncRNA	ENSG00000260236.1	ENSG00000260236	chr3	47379089	47380999
MSTRG.1145	24.1589	-0.637028	0.240519	-2.64856	0.00808353	0.0447732	AL513327.3	lncRNA	ENSG00000270115.1	ENSG00000270115	chr1	33261212	33261680
MSTRG.11486	34.4346	-0.424206	0.150443	-2.81972	0.00480661	0.0303352	U73166.1	lncRNA	ENSG00000230454.1	ENSG00000230454	chr3	50260303	50263358
MSTRG.11562	32.1898	2.1367	0.311613	6.85691	7.03637e-12	8.87948e-10	FLNB-AS1	lncRNA	ENSG00000244161.1	ENSG00000244161	chr3	58162547	58170636
MSTRG.11650	65.5055	-0.777956	0.150495	-5.16932	2.34947e-07	8.61813e-06	LINC00882	lncRNA	ENSG00000242759.6	ENSG00000242759	chr3	106836811	107240632
MSTRG.11653	297.986	-1.24678	0.17435	-7.15101	8.61447e-13	1.21392e-10	DUBR	lncRNA	ENSG00000243701.5	ENSG00000243701	chr3	107240692	107248348
MSTRG.11678	6.68147	1.81951	0.461782	3.94018	8.14197e-05	0.00117375	AC078785.2	lncRNA	ENSG00000241219.1	ENSG00000241219	chr3	113050912	113063443
MSTRG.11703	10.2753	-0.865731	0.268713	-3.22176	0.00127404	0.0107184	AC092910.3	lncRNA	ENSG00000242622.1	ENSG00000242622	chr3	120095270	120099186
MSTRG.11720	84.3724	-0.766498	0.229654	-3.33761	0.00084501	0.00774478	AC083798.2	lncRNA	ENSG00000272758.5	ENSG00000272758	chr3	122416207	122427240
MSTRG.11732	4.02675	-0.999796	0.380082	-2.63047	0.00852657	0.0465712	MYLK-AS1	lncRNA	ENSG00000239523.5	ENSG00000239523	chr3	123585556	123629822
MSTRG.11758	384.132	-0.775935	0.13781	-5.63047	1.79717e-08	8.7833e-07	GATA2-AS1	lncRNA	ENSG00000244300.2	ENSG00000244300	chr3	128489212	128497366
MSTRG.11785	25.9117	1.696	0.366818	4.62355	3.7723e-06	9.36705e-05	AC116424.1	lncRNA	ENSG00000250129.5	ENSG00000250129	chr3	131053317	131072339
MSTRG.11866	3.85952	-1.18385	0.419273	-2.82359	0.00474895	0.0301105	ERICH6-AS1	lncRNA	ENSG00000240137.5	ENSG00000240137	chr3	150704043	150720146
MSTRG.11872	4.03128	-1.69619	0.52671	-3.22035	0.00128036	0.0107502	SIAH2-AS1	lncRNA	ENSG00000244265.1	ENSG00000244265	chr3	150761937	150762538
MSTRG.11985	16.8314	-0.71067	0.228702	-3.10741	0.00188733	0.0145996	IGF2BP2-AS1	lncRNA	ENSG00000163915.7	ENSG00000163915	chr3	185713292	185718167
MSTRG.12015	84.9633	-0.890608	0.234569	-3.79678	0.000146587	0.0018922	LINC02037	lncRNA	ENSG00000238097.1	ENSG00000238097	chr3	194247648	194257772
MSTRG.12038	175.717	-0.50003	0.108496	-4.60876	4.05082e-06	9.92745e-05	LINC00885	lncRNA	ENSG00000224652.1	ENSG00000224652	chr3	196142636	196160890
MSTRG.12080	16.0417	-0.775032	0.20665	-3.75045	0.000176516	0.002198	AC139887.4	lncRNA	ENSG00000272588.1	ENSG00000272588	chr4	757022	757740
MSTRG.12155	364.961	-0.621279	0.124115	-5.00565	5.56726e-07	1.81392e-05	AC104825.1	lncRNA	ENSG00000251615.3	ENSG00000251615	chr4	8355090	8358338
MSTRG.12217	1005.33	-0.470311	0.119531	-3.93465	8.33188e-05	0.00119501	UGDH-AS1	lncRNA	ENSG00000249348.1	ENSG00000249348	chr4	39528019	39594707
MSTRG.12262	46.1933	-0.495929	0.177304	-2.79706	0.00515694	0.0319428	USP46-AS1	lncRNA	ENSG00000248866.1	ENSG00000248866	chr4	52659406	52661668
MSTRG.12473	172.682	0.802373	0.164036	4.89143	1.00104e-06	2.95421e-05	AC079341.1	lncRNA	ENSG00000226757.2	ENSG00000226757	chr4	121764585	121766814
MSTRG.12480	7.4947	0.654523	0.233943	2.79779	0.00514542	0.0318831	AC093821.1	lncRNA	ENSG00000249125.1	ENSG00000249125	chr4	123490268	123522106
MSTRG.12491	84.8448	-0.526568	0.143065	-3.68061	0.000232676	0.00275143	LINC02615	lncRNA	ENSG00000251432.6	ENSG00000251432	chr4	128292751	128466661
MSTRG.12515	24.5062	-0.589757	0.181676	-3.2462	0.00116958	0.0100496	AC096733.2	lncRNA	ENSG00000273472.1	ENSG00000273472	chr4	140756528	140757921
MSTRG.12531	37.2751	-1.28862	0.426981	-3.01798	0.00254462	0.0185109	LINC01095	lncRNA	ENSG00000248809.5	ENSG00000248809	chr4	146109457	146121913
MSTRG.12610	6.44283	-1.48169	0.351372	-4.21687	2.4772e-05	0.000439169	LINC02427	lncRNA	ENSG00000271538.5	ENSG00000271538	chr4	184506460	184537554
MSTRG.12611	39.5704	-0.557318	0.204621	-2.72366	0.00645633	0.0378035	LINC02365	lncRNA	ENSG00000254233.1	ENSG00000254233	chr4	184584093	184625030
MSTRG.12641	173.818	0.426998	0.139399	3.06312	0.00219041	0.0164111	AC010442.1	lncRNA	ENSG00000188242.4	ENSG00000188242	chr5	466124	472876
MSTRG.12642	237.38	1.28564	0.286476	4.48779	7.19664e-06	0.000157432	SLC9A3-AS1	lncRNA	ENSG00000225138.7	ENSG00000225138	chr5	473236	480467
MSTRG.12684	29.7158	-0.674423	0.198865	-3.39136	0.000695465	0.00660321	C5orf17	lncRNA	ENSG00000248874.5	ENSG00000248874	chr5	23951348	24178263
MSTRG.12690	23.5854	-0.521435	0.199463	-2.61419	0.00894391	0.0480047	AC025178.1	lncRNA	ENSG00000250764.1	ENSG00000250764	chr5	32103445	32121941
MSTRG.12701	4.51618	-1.5764	0.461994	-3.41217	0.000644474	0.00624888	AC139792.1	lncRNA	ENSG00000271771.1	ENSG00000271771	chr5	34158121	34158767
MSTRG.12724	9.7098	1.04991	0.28836	3.64098	0.000271603	0.00312862	OSMR-AS1	lncRNA	ENSG00000249740.2	ENSG00000249740	chr5	38843263	38845829
MSTRG.12757	27.489	-0.440375	0.158637	-2.77599	0.00550342	0.0335967	AC093297.2	lncRNA	ENSG00000272335.1	ENSG00000272335	chr5	44826076	44828592
MSTRG.12811	3.71315	1.55177	0.358186	4.33232	1.47548e-05	0.000284822	MAST4-AS1	lncRNA	ENSG00000229666.1	ENSG00000229666	chr5	67001383	67003953
MSTRG.12911	7.17619	1.83061	0.297567	6.15194	7.65426e-10	5.55509e-08	AC123595.1	lncRNA	ENSG00000234292.3	ENSG00000234292	chr5	91280097	91281142
MSTRG.12912	19.9968	1.64838	0.364293	4.52489	6.04262e-06	0.000135879	LUCAT1	lncRNA	ENSG00000248323.6	ENSG00000248323	chr5	91307679	91312375
MSTRG.12928	81.2697	-0.483593	0.184098	-2.62682	0.00861858	0.0469697	LINC01554	lncRNA	ENSG00000236882.7	ENSG00000236882	chr5	95852232	95859020
MSTRG.12932	4.23253	-1.14748	0.412181	-2.78392	0.00537069	0.032941	AC020900.1	lncRNA	ENSG00000249180.1	ENSG00000249180	chr5	96741079	96742698
MSTRG.13000	13.4282	-0.854021	0.325696	-2.62214	0.0087379	0.0473279	AC093535.1	lncRNA	ENSG00000250602.6	ENSG00000250602	chr5	126480411	126490371
MSTRG.13021	1324.82	-0.236925	0.0824565	-2.87334	0.0040616	0.0266415	C5orf56	lncRNA	ENSG00000197536.11	ENSG00000197536	chr5	132410636	132476044
MSTRG.13144	281.88	-1.04816	0.166862	-6.28157	3.35169e-10	2.67345e-08	SH3TC2-DT	lncRNA	ENSG00000250072.5	ENSG00000250072	chr5	149063317	149071527
MSTRG.13149	395.236	-0.872252	0.273412	-3.19024	0.00142152	0.0116973	CARMN	lncRNA	ENSG00000249669.9	ENSG00000249669	chr5	149406879	149428678
MSTRG.13239	35.0489	-1.82244	0.377803	-4.82379	1.40855e-06	4.03021e-05	LINC01484	lncRNA	ENSG00000253686.1	ENSG00000253686	chr5	173710440	173719692
MSTRG.13240	11.1311	-0.892413	0.259375	-3.44062	0.000580376	0.00576625	LINC01485	lncRNA	ENSG00000254211.5	ENSG00000254211	chr5	173786790	173788413
MSTRG.13310	387.197	0.739263	0.14967	4.93928	7.84114e-07	2.42401e-05	HEIH	lncRNA	ENSG00000278970.1	ENSG00000278970	chr5	180829954	180831605
MSTRG.13341	549.318	-0.339597	0.124126	-2.73591	0.00622078	0.0368067	AL391422.4	lncRNA	ENSG00000270504.1	ENSG00000270504	chr6	3751111	3753871
MSTRG.13348	16.0185	0.991046	0.299155	3.31281	0.000923628	0.00832545	AL162718.2	lncRNA	ENSG00000285694.1	ENSG00000285694	chr6	4449392	4468181
MSTRG.13417	9.68476	-0.727626	0.245229	-2.96713	0.00300591	0.0211351	AL031775.1	lncRNA	ENSG00000272345.1	ENSG00000272345	chr6	24700907	24701793
MSTRG.1361	7824.5	-0.507774	0.0997093	-5.09255	3.53288e-07	1.22671e-05	AC119674.1	lncRNA	ENSG00000260971.4	ENSG00000260971	chr1	56154657	56173802
MSTRG.1367	159.797	-0.655444	0.139072	-4.713	2.44102e-06	6.37984e-05	AL136985.3	lncRNA	ENSG00000283445.1	ENSG00000283445	chr1	58718420	58771295
MSTRG.13720	29.4031	0.810754	0.195534	4.14636	3.37801e-05	0.000566127	AL049555.1	lncRNA	ENSG00000261116.1	ENSG00000261116	chr6	54943167	54945099
MSTRG.13780	107.617	0.529252	0.179101	2.95504	0.00312626	0.0217539	SNHG5	lncRNA	ENSG00000203875.11	ENSG00000203875	chr6	85676990	85678736
MSTRG.13820	7.52534	0.995113	0.280366	3.54934	0.0003862	0.00415171	AL133406.2	lncRNA	ENSG00000231628.1	ENSG00000231628	chr6	105279016	105281755
MSTRG.13826	68.6245	-0.961926	0.304823	-3.15569	0.00160119	0.0128141	LINC02532	lncRNA	ENSG00000235142.8	ENSG00000235142	chr6	106770126	106775004
MSTRG.13864	23.7751	1.43196	0.201792	7.09623	1.2821e-12	1.72066e-10	AL080317.1	lncRNA	ENSG00000230177.1	ENSG00000230177	chr6	111277932	111278742
MSTRG.13865	32.9612	0.535089	0.150498	3.55544	0.000377343	0.00406166	AL080317.2	lncRNA	ENSG00000271789.1	ENSG00000271789	chr6	111297126	111298510
MSTRG.13867	145.947	0.297825	0.108107	2.75492	0.00587064	0.0352405	AL080317.3	lncRNA	ENSG00000272356.1	ENSG00000272356	chr6	111309203	111313517
MSTRG.13871	24.434	-0.533396	0.189966	-2.80785	0.0049873	0.0311957	Z97989.1	lncRNA	ENSG00000255389.1	ENSG00000255389	chr6	111599875	111602295
MSTRG.13879	11.0561	0.792927	0.301939	2.62612	0.00863655	0.047005	LINC02541	lncRNA	ENSG00000230943.2	ENSG00000230943	chr6	113616927	113650090
MSTRG.13884	14.4321	1.05676	0.266083	3.97153	7.14112e-05	0.00106095	HDAC2-AS2	lncRNA	ENSG00000228624.7	ENSG00000228624	chr6	113995144	113999798
MSTRG.13903	25.2327	2.07522	0.247937	8.36998	5.76293e-17	1.68019e-14	AL137009.1	lncRNA	ENSG00000253194.2	ENSG00000253194	chr6	118934770	119182745
MSTRG.13938	24.7154	0.981737	0.361659	2.71454	0.00663682	0.0385798	TARID	lncRNA	ENSG00000227954.6	ENSG00000227954	chr6	133884722	133892802
MSTRG.13963	51.4443	-0.643187	0.140825	-4.56727	4.94129e-06	0.000116375	AL590617.2	lncRNA	ENSG00000225177.5	ENSG00000225177	chr6	138692548	138697288
MSTRG.13969	3.16385	1.647	0.455622	3.61484	0.000300538	0.0033943	FILNC1	lncRNA	ENSG00000231426.6	ENSG00000231426	chr6	139854850	139859808
MSTRG.13986	152.453	-0.430774	0.15502	-2.77883	0.0054555	0.0333765	AL356599.1	lncRNA	ENSG00000235652.7	ENSG00000235652	chr6	145815298	145855086
MSTRG.14069	4.89283	-2.07354	0.505813	-4.09942	4.14194e-05	0.000670607	AL138918.1	lncRNA	ENSG00000260771.1	ENSG00000260771	chr6	168374697	168375355
MSTRG.14153	20.0854	-0.591651	0.183722	-3.22036	0.00128028	0.0107502	AC004982.1	lncRNA	ENSG00000272732.1	ENSG00000272732	chr7	7550104	7552440
MSTRG.14154	55.0982	-0.67375	0.129949	-5.18474	2.16314e-07	7.98661e-06	AC004982.2	lncRNA	ENSG00000272894.5	ENSG00000272894	chr7	7552462	7566996
MSTRG.14164	18.736	-0.874873	0.310526	-2.81739	0.00484159	0.0304808	AC004160.1	lncRNA	ENSG00000230333.6	ENSG00000230333	chr7	11253113	11385678
MSTRG.14187	12.7495	1.40603	0.315574	4.45547	8.37113e-06	0.000178282	AC005083.1	lncRNA	ENSG00000233834.6	ENSG00000233834	chr7	20217577	20221681
MSTRG.14214	7.66737	-1.29502	0.350286	-3.69705	0.000218121	0.00260667	AC004540.1	lncRNA	ENSG00000214870.8	ENSG00000214870	chr7	26398593	26494256
MSTRG.14275	301.877	-0.462968	0.116608	-3.9703	7.17836e-05	0.00106253	LINC00265	lncRNA	ENSG00000188185.11	ENSG00000188185	chr7	39733632	39793092
MSTRG.14280	28.976	1.18221	0.32623	3.62385	0.000290253	0.00330073	INHBA-AS1	lncRNA	ENSG00000224116.6	ENSG00000224116	chr7	41693937	41712757
MSTRG.14293	383.967	-0.207917	0.0576963	-3.60364	0.00031379	0.00351171	POLR2J4	lncRNA	ENSG00000214783.9	ENSG00000214783	chr7	43940895	44019149
MSTRG.14328	58.5408	0.912519	0.311344	2.9309	0.00337977	0.0231572	EGFR-AS1	lncRNA	ENSG00000224057.1	ENSG00000224057	chr7	55179750	55188934
MSTRG.14408	487.15	0.951183	0.228416	4.16426	3.12366e-05	0.000528211	AC211433.1	lncRNA	ENSG00000232729.7	ENSG00000232729	chr7	74688939	74728765
MSTRG.14499	5.14016	-1.91662	0.483505	-3.96402	7.36971e-05	0.00108356	AC006378.1	lncRNA	ENSG00000236861.6	ENSG00000236861	chr7	93969448	94011113
MSTRG.14507	16.4008	-0.614275	0.218221	-2.81492	0.00487896	0.0306362	AC002451.1	lncRNA	ENSG00000231170.5	ENSG00000231170	chr7	95596682	95607144
MSTRG.1454	28.8137	-0.646449	0.220148	-2.93643	0.0033201	0.0228409	AC099063.4	lncRNA	ENSG00000284734.1	ENSG00000284734	chr1	89198714	89207040
MSTRG.14583	17.8627	-0.742559	0.2347	-3.16387	0.00155689	0.0125846	AC005086.1	lncRNA	ENSG00000261535.1	ENSG00000261535	chr7	102153355	102154463
MSTRG.14605	33.2863	0.787905	0.177828	4.43072	9.39192e-06	0.000195347	LINC01004	lncRNA	ENSG00000228393.3	ENSG00000228393	chr7	104982099	105013024
MSTRG.14683	105.688	-0.51725	0.135568	-3.81544	0.000135938	0.00177233	AC090114.2	lncRNA	ENSG00000273270.1	ENSG00000273270	chr7	128524016	128531069
MSTRG.14705	81.7911	-0.649994	0.138691	-4.68665	2.77712e-06	7.13696e-05	AC078846.1	lncRNA	ENSG00000273329.1	ENSG00000273329	chr7	129604548	129611630
MSTRG.1471	436.799	-0.326591	0.0941218	-3.46988	0.000520694	0.00526611	CCDC18-AS1	lncRNA	ENSG00000223745.7	ENSG00000223745	chr1	93264645	93333398
MSTRG.14788	67.0725	-0.735443	0.235007	-3.12945	0.00175133	0.013768	EPHA1-AS1	lncRNA	ENSG00000229153.5	ENSG00000229153	chr7	143407813	143523449
MSTRG.14859	48.5467	3.02607	0.444335	6.81034	9.73654e-12	1.19308e-09	WDR86-AS1	lncRNA	ENSG00000243836.5	ENSG00000243836	chr7	151409161	151413354
MSTRG.14873	177.808	-0.500342	0.124279	-4.02595	5.67457e-05	0.000881148	PAXIP1-AS2	lncRNA	ENSG00000214106.8	ENSG00000214106	chr7	154928485	154952188
MSTRG.14905	44.0359	-0.680621	0.175077	-3.88754	0.000101263	0.0013933	AC100810.1	lncRNA	ENSG00000253982.1	ENSG00000253982	chr8	1761990	1764339
MSTRG.14950	57.3132	-0.479706	0.139785	-3.43175	0.0005997	0.00590275	AC079193.2	lncRNA	ENSG00000249258.2	ENSG00000249258	chr8	17131181	17149789
MSTRG.14963	3.80314	1.89419	0.442866	4.27712	1.89326e-05	0.000351428	AC124069.1	lncRNA	ENSG00000253168.1	ENSG00000253168	chr8	17703988	17706187
MSTRG.15063	239.687	0.6391	0.197552	3.23509	0.00121604	0.0103645	AC124067.4	lncRNA	ENSG00000254290.1	ENSG00000254290	chr8	37597480	37599858
MSTRG.15164	46.2761	0.639521	0.152031	4.20652	2.59335e-05	0.000453032	RRS1-AS1	lncRNA	ENSG00000246145.1	ENSG00000246145	chr8	66419589	66428977
MSTRG.15171	111.579	0.365817	0.128173	2.85409	0.00431597	0.0279414	SNHG6	lncRNA	ENSG00000245910.8	ENSG00000245910	chr8	66921684	66925541
MSTRG.15396	3.9314	-1.59174	0.574605	-2.77014	0.0056032	0.0340214	AC067930.3	lncRNA	ENSG00000254859.1	ENSG00000254859	chr8	143541973	143549729
MSTRG.15459	16.0511	-0.801514	0.239569	-3.34565	0.000820908	0.00757726	AL161725.1	lncRNA	ENSG00000227155.7	ENSG00000227155	chr9	454432	456988
MSTRG.1552	114.891	-0.545201	0.130913	-4.1646	3.11895e-05	0.000527943	AL355488.1	lncRNA	ENSG00000273373.1	ENSG00000273373	chr1	110370154	110373003
MSTRG.15520	814.687	0.746461	0.130809	5.70651	1.15313e-08	5.90892e-07	AL158206.1	lncRNA	ENSG00000260912.1	ENSG00000260912	chr9	19453209	19455173
MSTRG.15538	24.961	-1.02189	0.230009	-4.44283	8.87853e-06	0.000186969	AL451123.1	lncRNA	ENSG00000285103.2	ENSG00000285103	chr9	27529085	27530698
MSTRG.15572	10.5377	0.568084	0.209628	2.70997	0.00672901	0.0389817	AL162231.2	lncRNA	ENSG00000230074.1	ENSG00000230074	chr9	34665665	34681298
MSTRG.15656	6.22421	-1.37337	0.455855	-3.01273	0.00258905	0.018774	AL135924.2	lncRNA	ENSG00000235523.1	ENSG00000235523	chr9	72257336	72257783
MSTRG.15696	26.5519	-0.519858	0.16006	-3.24789	0.00116266	0.0100277	AL513318.2	lncRNA	ENSG00000269994.2	ENSG00000269994	chr9	87008455	87042126
MSTRG.15699	12.1767	1.05737	0.351055	3.01197	0.00259562	0.0188047	DAPK1-IT1	lncRNA	ENSG00000236709.1	ENSG00000236709	chr9	87553454	87554459
MSTRG.15706	5.80978	2.27244	0.372624	6.09849	1.07078e-09	7.39055e-08	AL353150.1	lncRNA	ENSG00000224945.1	ENSG00000224945	chr9	89088604	89109298
MSTRG.15712	18.1025	0.994839	0.305506	3.25636	0.00112851	0.00981347	BX470209.2	lncRNA	ENSG00000236507.1	ENSG00000236507	chr9	89801727	89803061
MSTRG.1581	45.1438	-0.650838	0.173888	-3.74286	0.000181939	0.00223915	LINC01356	lncRNA	ENSG00000215866.7	ENSG00000215866	chr1	112820170	112849815
MSTRG.15905	82.8155	1.39911	0.162205	8.62558	6.37707e-18	2.11444e-15	AL162586.1	lncRNA	ENSG00000225032.5	ENSG00000225032	chr9	127816066	127822520
MSTRG.15913	347.357	-0.564982	0.134949	-4.18662	2.83138e-05	0.000486078	SLC25A25-AS1	lncRNA	ENSG00000234771.3	ENSG00000234771	chr9	128108581	128118693
MSTRG.15915	22.9709	-0.707748	0.212656	-3.32814	0.000874286	0.00796132	AL590708.1	lncRNA	ENSG00000232850.3	ENSG00000232850	chr9	128128529	128130628
MSTRG.15958	42.0626	0.67315	0.196387	3.42767	0.00060878	0.00597474	LINC01503	lncRNA	ENSG00000233901.5	ENSG00000233901	chr9	129332300	129338901
MSTRG.16037	1617.92	0.361644	0.0814475	4.44021	8.98727e-06	0.000188789	AL355987.4	lncRNA	ENSG00000273066.5	ENSG00000273066	chr9	136799223	136810035
MSTRG.16038	160.341	0.503115	0.16213	3.10316	0.00191465	0.0147435	CCDC183-AS1	lncRNA	ENSG00000228544.1	ENSG00000228544	chr9	136803927	136808848
MSTRG.16097	5.27359	-1.32962	0.365018	-3.64262	0.000269879	0.003113	LINC00106	lncRNA	ENSG00000236871.7	ENSG00000236871	chrX	1396427	1398958
MSTRG.16207	56.0501	-1.0167	0.169945	-5.98254	2.19682e-09	1.37586e-07	MIR222HG	lncRNA	ENSG00000270069.1	ENSG00000270069	chrX	45745211	45770274
MSTRG.16208	2.32718	-3.08467	0.784045	-3.9343	8.34398e-05	0.00119573	LINC02595	lncRNA	ENSG00000231566.1	ENSG00000231566	chrX	45848074	45851490
MSTRG.16239	4.62385	-1.09824	0.38881	-2.82462	0.00473367	0.0300249	AC115618.2	lncRNA	ENSG00000228343.1	ENSG00000228343	chrX	48579774	48581157
MSTRG.1626	44.7319	-0.51542	0.157711	-3.26812	0.00108265	0.00949564	LINC00622	lncRNA	ENSG00000260941.1	ENSG00000260941	chr1	119597702	119599271
MSTRG.16267	151.438	-0.995977	0.126564	-7.86933	3.56548e-15	7.0932e-13	USP27X-AS1	lncRNA	ENSG00000234390.4	ENSG00000234390	chrX	49876724	49879241
MSTRG.16272	4.04823	2.47101	0.409013	6.0414	1.52786e-09	1.01393e-07	LINC01284	lncRNA	ENSG00000230317.1	ENSG00000230317	chrX	51095844	51171400
MSTRG.1631	10.8321	-0.959302	0.286032	-3.35383	0.000797007	0.0074133	AL359752.1	lncRNA	ENSG00000261662.1	ENSG00000261662	chr1	119909255	119910613
MSTRG.16347	396.309	-0.411347	0.0998054	-4.12149	3.76426e-05	0.000619087	JPX	lncRNA	ENSG00000225470.7	ENSG00000225470	chrX	73944184	74012945
MSTRG.16490	90.6204	0.498387	0.147088	3.38836	0.000703131	0.00665731	FIRRE	lncRNA	ENSG00000213468.6	ENSG00000213468	chrX	131688779	131830604
MSTRG.16501	9.32919	-1.38099	0.332727	-4.15053	3.31706e-05	0.000558124	AL672032.1	lncRNA	ENSG00000235813.1	ENSG00000235813	chrX	134599457	134606254
MSTRG.16530	23.4604	-1.21615	0.457935	-2.65572	0.00791399	0.0441669	AC244197.2	lncRNA	ENSG00000238039.1	ENSG00000238039	chrX	149511509	149526264
MSTRG.16547	46.454	-1.14406	0.287507	-3.97924	6.91355e-05	0.00103642	MAGEA4-AS1	lncRNA	ENSG00000229967.1	ENSG00000229967	chrX	151904431	151911455
MSTRG.16550	975.421	-0.591275	0.169364	-3.49114	0.000480958	0.00496217	MAGEA10-MAGEA5	lncRNA	ENSG00000266560.5	ENSG00000266560	chrX	152114994	152138493
MSTRG.16551	5.1234	-1.42874	0.373905	-3.82113	0.000132842	0.00174049	AC116666.1	lncRNA	ENSG00000231937.1	ENSG00000231937	chrX	152138883	152186857
MSTRG.16619	5.27359	-1.32962	0.365018	-3.64262	0.000269879	0.003113	LINC00106	lncRNA	ENSG00000236871.7_PAR_Y	ENSG00000236871	chrY	1396427	1398958
MSTRG.1725	106.497	-0.714126	0.142109	-5.0252	5.02914e-07	1.64812e-05	ADAMTSL4-AS1	lncRNA	ENSG00000203804.4	ENSG00000203804	chr1	150560202	150562115
MSTRG.1838	150.534	-0.305894	0.0796226	-3.8418	0.000122136	0.00163795	RUSC1-AS1	lncRNA	ENSG00000225855.6	ENSG00000225855	chr1	155316863	155321544
MSTRG.1851	27.0067	-0.53946	0.173335	-3.11223	0.00185677	0.0144226	AL355388.2	lncRNA	ENSG00000273002.1	ENSG00000273002	chr1	155978799	155982986
MSTRG.1910	173.209	-0.87714	0.224661	-3.90427	9.45092e-05	0.00132188	AL591806.1	lncRNA	ENSG00000228917.1	ENSG00000228917	chr1	161084465	161087571
MSTRG.1957	38.1676	-0.86954	0.177976	-4.88572	1.0305e-06	3.03056e-05	AL451050.2	lncRNA	ENSG00000272205.1	ENSG00000272205	chr1	167219831	167220512
MSTRG.1995	355.079	0.405896	0.108251	3.74957	0.000177137	0.00220411	GAS5	lncRNA	ENSG00000234741.7	ENSG00000234741	chr1	173863900	173867989
MSTRG.1999	11.0641	-0.770468	0.28909	-2.66515	0.00769541	0.0432611	RABGAP1L-IT1	lncRNA	ENSG00000223525.1	ENSG00000223525	chr1	174896958	174897996
MSTRG.2043	6.79136	2.26939	0.420331	5.39904	6.69968e-08	2.87542e-06	AL713852.1	lncRNA	ENSG00000285847.1	ENSG00000285847	chr1	184635654	184664303
MSTRG.2081	57.7866	-0.460069	0.158709	-2.89883	0.00374556	0.0249753	AC096677.1	lncRNA	ENSG00000224536.2	ENSG00000224536	chr1	201507241	201534784
MSTRG.2189	81.6558	-0.577185	0.156034	-3.69909	0.00021637	0.0025904	AC092803.2	lncRNA	ENSG00000260805.2	ENSG00000260805	chr1	212557833	212559731
MSTRG.2217	48.3427	-0.337082	0.129273	-2.60753	0.00911982	0.0486793	AL513314.2	lncRNA	ENSG00000276997.4	ENSG00000276997	chr1	222477252	222489700
MSTRG.2230	8.98546	0.684087	0.250628	2.72949	0.0063433	0.0372837	AC092809.4	lncRNA	ENSG00000237101.1	ENSG00000237101	chr1	224219613	224228043
MSTRG.2296	234.076	0.915617	0.125996	7.26705	3.67412e-13	5.49818e-11	AL160408.2	lncRNA	ENSG00000228830.1	ENSG00000228830	chr1	234607008	234609483
MSTRG.2337	21.3643	-0.931756	0.191885	-4.85579	1.19905e-06	3.46619e-05	AL356512.1	lncRNA	ENSG00000272195.1	ENSG00000272195	chr1	244969350	244971088
MSTRG.2377	58.6183	1.7491	0.278898	6.27149	3.5761e-10	2.82579e-08	CALML3-AS1	lncRNA	ENSG00000205488.8	ENSG00000205488	chr10	5514244	5523177
MSTRG.2394	49.9599	0.602962	0.190648	3.1627	0.00156312	0.0126109	GATA3-AS1	lncRNA	ENSG00000197308.9	ENSG00000197308	chr10	8050450	8053484
MSTRG.2397	8.59413	0.885217	0.26297	3.36623	0.000762042	0.00711155	AL390835.1	lncRNA	ENSG00000226861.1	ENSG00000226861	chr10	8298897	8301667
MSTRG.2416	132.967	0.668342	0.1232	5.42484	5.80052e-08	2.53454e-06	AL157392.3	lncRNA	ENSG00000239665.8	ENSG00000239665	chr10	13631288	13655482
MSTRG.2446	1.98627	-1.89001	0.662507	-2.85281	0.00433339	0.0280046	NEBL-AS1	lncRNA	ENSG00000231920.1	ENSG00000231920	chr10	21174354	21174923
MSTRG.2467	102.824	-0.417371	0.111471	-3.74421	0.000180961	0.00223102	WAC-AS1	lncRNA	ENSG00000254635.5	ENSG00000254635	chr10	28522652	28532743
MSTRG.2556	72.4443	-0.51249	0.154632	-3.31426	0.000918876	0.00830032	AL592430.1	lncRNA	ENSG00000232682.2	ENSG00000232682	chr10	60055874	60060743
MSTRG.2621	55.8391	-0.480101	0.117915	-4.0716	4.66908e-05	0.000746259	PPP3CB-AS1	lncRNA	ENSG00000221817.9	ENSG00000221817	chr10	73495525	73496778
MSTRG.2637	4.70125	-1.2735	0.380387	-3.34791	0.00081423	0.00753694	AC022400.1	lncRNA	ENSG00000224195.1	ENSG00000224195	chr10	73813518	73814737
MSTRG.2668	97.5582	-0.753512	0.124356	-6.05932	1.36698e-09	9.24623e-08	LINC00857	lncRNA	ENSG00000237523.1	ENSG00000237523	chr10	80207710	80219657
MSTRG.2695	47.0136	-1.52613	0.423064	-3.60733	0.000309368	0.00347833	ACTA2-AS1	lncRNA	ENSG00000180139.11	ENSG00000180139	chr10	88932643	88940340
MSTRG.2807	201.183	-0.427377	0.110292	-3.87497	0.000106638	0.00145518	RPARP-AS1	lncRNA	ENSG00000269609.5	ENSG00000269609	chr10	102449817	102451759
MSTRG.2833	3.44822	1.17011	0.324545	3.6054	0.00031167	0.00349543	AL121929.1	lncRNA	ENSG00000226431.1	ENSG00000226431	chr10	103549075	103550964
MSTRG.2835	112.457	0.739932	0.158821	4.6589	3.17897e-06	8.07152e-05	AL121929.2	lncRNA	ENSG00000273108.1	ENSG00000273108	chr10	103608619	103610050
MSTRG.2836	40.9517	1.38091	0.281273	4.90948	9.1319e-07	2.73311e-05	SH3PXD2A-AS1	lncRNA	ENSG00000280693.2	ENSG00000280693	chr10	103745966	103755423
MSTRG.2863	3.78452	-2.85643	0.668159	-4.27508	1.9107e-05	0.000353887	AL157786.1	lncRNA	ENSG00000232934.7	ENSG00000232934	chr10	112395813	112409458
MSTRG.2912	15.2321	1.60164	0.318645	5.02641	4.99751e-07	1.64473e-05	BX842242.1	lncRNA	ENSG00000285955.1	ENSG00000285955	chr10	122435924	122461383
MSTRG.2936	14.9428	1.50488	0.244891	6.14509	7.99177e-10	5.75067e-08	LINC00601	lncRNA	ENSG00000235180.1	ENSG00000235180	chr10	126413869	126421879
MSTRG.2995	36.8935	-0.504481	0.189071	-2.66821	0.00762562	0.0429545	AP006621.3	lncRNA	ENSG00000255284.1	ENSG00000255284	chr11	777578	778285
MSTRG.3017	26.2352	0.715813	0.207924	3.44266	0.000576017	0.0057398	LINC01150	lncRNA	ENSG00000229671.2	ENSG00000229671	chr11	1897015	1908656
MSTRG.3021	85516.7	0.388979	0.12601	3.08688	0.00202269	0.0153932	H19	lncRNA	ENSG00000130600.18	ENSG00000130600	chr11	1995176	1996740
MSTRG.3040	9.49382	1.69599	0.401638	4.22267	2.41428e-05	0.000431104	AC123788.1	lncRNA	ENSG00000254592.1	ENSG00000254592	chr11	3336721	3340630
MSTRG.3047	4.57303	-1.07174	0.391429	-2.73803	0.0061809	0.0366625	AC090587.1	lncRNA	ENSG00000228661.1	ENSG00000228661	chr11	3854318	3855509
MSTRG.3111	71.4178	-0.414676	0.109761	-3.77797	0.000158112	0.00201483	SBF2-AS1	lncRNA	ENSG00000246273.7	ENSG00000246273	chr11	9758292	9811319
MSTRG.3168	134.274	-2.49356	0.246494	-10.1161	4.68767e-24	5.66204e-21	NAV2-AS4	lncRNA	ENSG00000254622.1	ENSG00000254622	chr11	19510890	19519896
MSTRG.3169	9.90576	0.837458	0.261711	3.19994	0.00137458	0.0113905	NAV2-AS2	lncRNA	ENSG00000254453.1	ENSG00000254453	chr11	20043846	20049303
MSTRG.3176	20.6192	-0.654659	0.211375	-3.09715	0.00195391	0.014964	BBOX1-AS1	lncRNA	ENSG00000254560.5	ENSG00000254560	chr11	27047186	27218735
MSTRG.3186	7.00647	2.27339	0.582787	3.90089	9.58411e-05	0.00133499	AL078612.2	lncRNA	ENSG00000255375.2	ENSG00000255375	chr11	32136908	32143719
MSTRG.3325	17.795	0.86177	0.2593	3.32345	0.000889117	0.00806597	AP002754.1	lncRNA	ENSG00000250230.2	ENSG00000250230	chr11	61588494	61607550
MSTRG.3352	10.0035	-0.851469	0.276392	-3.08066	0.00206542	0.0156831	AP001160.3	lncRNA	ENSG00000269176.2	ENSG00000269176	chr11	62786023	62786785
MSTRG.3379	32.012	0.876805	0.246499	3.55704	0.000375062	0.00404539	AP001453.1	lncRNA	ENSG00000256116.1	ENSG00000256116	chr11	64229214	64234292
MSTRG.3455	3.85641	-1.12174	0.409692	-2.73801	0.00618123	0.0366625	AP001107.8	lncRNA	ENSG00000254855.1	ENSG00000254855	chr11	66264777	66265666
MSTRG.3457	47.5652	-0.29549	0.10318	-2.86384	0.00418544	0.0272634	AP001107.1	lncRNA	ENSG00000245156.1	ENSG00000245156	chr11	66269832	66278525
MSTRG.3533	37.2747	0.53289	0.197711	2.69529	0.00703267	0.0402991	SHANK2-AS1	lncRNA	ENSG00000226627.1	ENSG00000226627	chr11	70631094	70635490
MSTRG.3560	145.177	0.317394	0.101225	3.13554	0.00171539	0.0135295	AP002761.4	lncRNA	ENSG00000260401.1	ENSG00000260401	chr11	73238975	73242335
MSTRG.3596	20.9466	1.46433	0.320416	4.57011	4.87476e-06	0.00011529	AP001189.1	lncRNA	ENSG00000236304.1	ENSG00000236304	chr11	76657056	76663866
MSTRG.3615	12.7319	-0.721319	0.240087	-3.00441	0.00266099	0.0191968	KCTD21-AS1	lncRNA	ENSG00000246174.7	ENSG00000246174	chr11	78173775	78175323
MSTRG.3623	80.4907	-0.597657	0.11549	-5.17495	2.27973e-07	8.39875e-06	AP000873.2	lncRNA	ENSG00000247137.8	ENSG00000247137	chr11	83184491	83191097
MSTRG.3650	27.1419	1.14957	0.274313	4.19074	2.7805e-05	0.000480759	SCARNA9	lncRNA	ENSG00000254911.3	ENSG00000254911	chr11	93721513	93721865
MSTRG.3675	24.9238	-1.13121	0.288984	-3.91442	9.06229e-05	0.00127809	AP001351.1	lncRNA	ENSG00000248027.1	ENSG00000248027	chr11	100684162	100687955
MSTRG.3685	18.252	-0.84989	0.302551	-2.80908	0.00496837	0.0310937	AP002961.1	lncRNA	ENSG00000285878.1	ENSG00000285878	chr11	103252217	103293705
MSTRG.3753	124.697	-0.472177	0.100379	-4.70394	2.55194e-06	6.62877e-05	BACE1-AS	lncRNA	ENSG00000278768.2	ENSG00000278768	chr11	117288453	117293475
MSTRG.3965	76.5465	-0.45628	0.165049	-2.76452	0.00570071	0.0344545	LINC00937	lncRNA	ENSG00000226091.7	ENSG00000226091	chr12	8295986	8396803
MSTRG.4005	74.6152	-0.381566	0.106982	-3.56664	0.000361594	0.00394233	GPRC5D-AS1	lncRNA	ENSG00000247498.9	ENSG00000247498	chr12	12927758	12980562
MSTRG.4015	158.024	-0.727482	0.134398	-5.41289	6.2017e-08	2.68899e-06	AC010168.2	lncRNA	ENSG00000261324.2	ENSG00000261324	chr12	14762504	14767931
MSTRG.4068	19.565	-0.691457	0.170447	-4.05674	4.97632e-05	0.000788657	AC022364.1	lncRNA	ENSG00000247934.4	ENSG00000247934	chr12	28188330	28190738
MSTRG.4377	1.9752	-2.47435	0.952697	-2.59721	0.00939845	0.0497485	AC073569.2	lncRNA	ENSG00000258048.1	ENSG00000258048	chr12	79690144	79778451
MSTRG.4406	67.7241	-0.622169	0.139804	-4.4503	8.57519e-06	0.00018194	SOCS2-AS1	lncRNA	ENSG00000246985.7	ENSG00000246985	chr12	93542463	93571768
MSTRG.4441	7260.21	-0.372037	0.103178	-3.60578	0.000311217	0.00349448	HELLPAR	lncRNA	ENSG00000281344.1	ENSG00000281344	chr12	102197585	102402596
MSTRG.4532	10.5652	-0.73403	0.243003	-3.02067	0.0025222	0.0183838	AC089999.2	lncRNA	ENSG00000277566.1	ENSG00000277566	chr12	113249466	113250042
MSTRG.4580	40.6507	0.574035	0.141847	4.04686	5.19088e-05	0.000816182	NRAV	lncRNA	ENSG00000248008.2	ENSG00000248008	chr12	120490328	120495940
MSTRG.4693	18.0072	-0.582248	0.210616	-2.7645	0.00570098	0.0344545	AL355001.2	lncRNA	ENSG00000275964.1	ENSG00000275964	chr13	19863858	19865048
MSTRG.4724	17.7339	-0.608341	0.189233	-3.21478	0.00130546	0.0109176	PAN3-AS1	lncRNA	ENSG00000261485.1	ENSG00000261485	chr13	28136843	28138193
MSTRG.4746	2.80978	-2.07311	0.643454	-3.22185	0.00127366	0.0107184	AL138999.1	lncRNA	ENSG00000277386.1	ENSG00000277386	chr13	33336216	33336716
MSTRG.4748	14.5689	-1.56547	0.338147	-4.62957	3.66434e-06	9.16628e-05	AL139383.1	lncRNA	ENSG00000230490.2	ENSG00000230490	chr13	33355206	33676768
MSTRG.4787	445.075	-1.98814	0.317073	-6.2703	3.60359e-10	2.83427e-08	LINC00284	lncRNA	ENSG00000233725.7	ENSG00000233725	chr13	43908727	44030461
MSTRG.4828	20.1106	0.582492	0.183279	3.17818	0.00148205	0.0120953	DLEU1	lncRNA	ENSG00000176124.12	ENSG00000176124	chr13	50082171	50105297
MSTRG.4881	13.3355	1.24433	0.262805	4.73482	2.19246e-06	5.82017e-05	LINC00456	lncRNA	ENSG00000233124.1	ENSG00000233124	chr13	97172469	97179622
MSTRG.4928	44.4806	-0.483484	0.141996	-3.4049	0.000661877	0.00638832	ANKRD10-IT1	lncRNA	ENSG00000229152.2	ENSG00000229152	chr13	110894639	110899172
MSTRG.4963	22.5268	-0.864622	0.248628	-3.47757	0.000505986	0.00515125	AL163195.2	lncRNA	ENSG00000258573.5	ENSG00000258573	chr14	20590402	20607137
MSTRG.5115	75.6248	-0.814764	0.210065	-3.87862	0.00010505	0.00143955	FRMD6-AS1	lncRNA	ENSG00000273888.1	ENSG00000273888	chr14	51649516	51651744
MSTRG.5153	7.42186	1.55037	0.474924	3.26446	0.00109674	0.00959432	AL049838.1	lncRNA	ENSG00000259969.1	ENSG00000259969	chr14	57993545	57994525
MSTRG.5179	229.746	-0.333787	0.120308	-2.77443	0.00552988	0.0336974	AL355916.1	lncRNA	ENSG00000232774.7	ENSG00000232774	chr14	61570540	61658696
MSTRG.5203	32.3551	-0.613975	0.226197	-2.71434	0.00664086	0.03859	FUT8-AS1	lncRNA	ENSG00000276116.2	ENSG00000276116	chr14	65411170	65412690
MSTRG.5320	13.7045	1.922	0.356543	5.39066	7.01985e-08	2.99007e-06	LINC00642	lncRNA	ENSG00000233208.5	ENSG00000233208	chr14	90455271	90458904
MSTRG.5322	3.57237	1.16073	0.40415	2.87203	0.00407839	0.0267205	AL512791.1	lncRNA	ENSG00000258424.1	ENSG00000258424	chr14	90402523	90405235
MSTRG.5328	8.3288	-1.12711	0.359161	-3.13817	0.00170006	0.0134525	AL135818.2	lncRNA	ENSG00000260810.1	ENSG00000260810	chr14	91258299	91259003
MSTRG.5331	55.2407	-1.51191	0.184757	-8.18324	2.76303e-16	7.30044e-14	AL121839.2	lncRNA	ENSG00000260711.2	ENSG00000260711	chr14	91752856	91759798
MSTRG.5363	4872.47	0.710994	0.199465	3.56451	0.000364538	0.00396166	TCL6	lncRNA	ENSG00000187621.14	ENSG00000187621	chr14	95650498	95671560
MSTRG.5373	184.267	-1.22225	0.259213	-4.71524	2.41426e-06	6.31968e-05	LINC02291	lncRNA	ENSG00000197176.7	ENSG00000197176	chr14	97632647	97686658
MSTRG.5395	157.429	-0.57329	0.215572	-2.65939	0.00782822	0.0438474	MEG9	lncRNA	ENSG00000223403.4	ENSG00000223403	chr14	101069911	101072934
MSTRG.5471	8.74153	-1.79817	0.617268	-2.9131	0.00357856	0.0241957	AC023310.4	lncRNA	ENSG00000278626.1	ENSG00000278626	chr15	20642799	20643448
MSTRG.5539	42.58	0.90112	0.198528	4.53901	5.65186e-06	0.000129678	C15orf56	lncRNA	ENSG00000176753.5	ENSG00000176753	chr15	40250664	40252910
MSTRG.5566	840.439	0.187059	0.0691365	2.70565	0.00681709	0.0393759	OIP5-AS1	lncRNA	ENSG00000247556.6	ENSG00000247556	chr15	41283990	41286426
MSTRG.5641	185.376	-0.320511	0.101334	-3.1629	0.00156206	0.0126083	GABPB1-IT1	lncRNA	ENSG00000285410.1	ENSG00000285410	chr15	50348936	50354861
MSTRG.5642	639.733	-0.396795	0.0839436	-4.72693	2.27945e-06	6.00398e-05	GABPB1-AS1	lncRNA	ENSG00000244879.7	ENSG00000244879	chr15	50354959	50356034
MSTRG.5650	6.58802	-1.63927	0.431482	-3.79917	0.000145182	0.00187694	AC020891.3	lncRNA	ENSG00000259701.1	ENSG00000259701	chr15	51278927	51280015
MSTRG.5754	177.916	-0.668231	0.167823	-3.98176	6.84079e-05	0.00102825	AC110048.2	lncRNA	ENSG00000277152.1	ENSG00000277152	chr15	66860303	66867023
MSTRG.5765	27.1111	-1.2209	0.339583	-3.59528	0.000324037	0.00361486	EWSAT1	lncRNA	ENSG00000212766.9	ENSG00000212766	chr15	69072926	69095807
MSTRG.5784	34.4087	-0.646082	0.220206	-2.93399	0.0033463	0.0229828	TMEM202-AS1	lncRNA	ENSG00000261423.1	ENSG00000261423	chr15	72472844	72475168
MSTRG.5835	14.4621	0.516682	0.191682	2.69552	0.00702791	0.0402991	AC105020.1	lncRNA	ENSG00000203392.3	ENSG00000203392	chr15	75678548	75680752
MSTRG.5873	1.76742	-2.32615	0.804779	-2.89042	0.00384731	0.0255162	AC023302.1	lncRNA	ENSG00000271983.1	ENSG00000271983	chr15	80693216	80693707
MSTRG.5880	21.1572	-0.962505	0.250736	-3.83872	0.00012368	0.00165069	AC104041.1	lncRNA	ENSG00000259692.5	ENSG00000259692	chr15	81660482	81871125
MSTRG.5920	64.3825	0.917227	0.330644	2.77406	0.00553616	0.0337117	MIR9-3HG	lncRNA	ENSG00000255571.8	ENSG00000255571	chr15	89361579	89398487
MSTRG.6036	16.5125	0.543579	0.197682	2.74977	0.00596375	0.0356684	AL031600.1	lncRNA	ENSG00000260051.1	ENSG00000260051	chr16	1451760	1452653
MSTRG.6144	21.6336	-0.592844	0.206918	-2.86512	0.00416852	0.0271846	AC012676.1	lncRNA	ENSG00000262712.1	ENSG00000262712	chr16	4335870	4337818
MSTRG.6160	3.78831	-1.87679	0.52637	-3.56553	0.000363117	0.00395057	AC020663.2	lncRNA	ENSG00000267077.1	ENSG00000267077	chr16	4795265	4796532
MSTRG.6176	6.59737	-5.58039	1.48883	-3.74817	0.00017813	0.00221158	AC022167.1	lncRNA	ENSG00000259939.1	ENSG00000259939	chr16	8853312	8854347
MSTRG.6201	43.7733	-0.72393	0.174505	-4.14848	3.34691e-05	0.000561471	AC007216.3	lncRNA	ENSG00000261560.1	ENSG00000261560	chr16	11881075	11882569
MSTRG.6211	412.105	1.46336	0.307541	4.75826	1.9527e-06	5.28323e-05	MIR193BHG	lncRNA	ENSG00000262454.3	ENSG00000262454	chr16	14301389	14326761
MSTRG.6289	109.15	2.01437	0.477381	4.21964	2.44696e-05	0.000436017	AC008938.1	lncRNA	ENSG00000260072.1	ENSG00000260072	chr16	24472798	24495177
MSTRG.6344	52.5967	-1.54881	0.419191	-3.69476	0.000220096	0.00262841	AC009133.3	lncRNA	ENSG00000260719.1	ENSG00000260719	chr16	29745247	29748299
MSTRG.6348	38.401	0.651653	0.182234	3.57591	0.000349007	0.00383477	AC009133.1	lncRNA	ENSG00000238045.9	ENSG00000238045	chr16	29808636	29811985
MSTRG.6385	11.1006	0.694512	0.222841	3.11662	0.00182935	0.0142554	AC002310.1	lncRNA	ENSG00000235560.3	ENSG00000235560	chr16	30534752	30537144
MSTRG.6399	496.67	-0.455178	0.141132	-3.2252	0.00125886	0.0106214	FBXL19-AS1	lncRNA	ENSG00000260852.1	ENSG00000260852	chr16	30919319	30923269
MSTRG.6437	230.212	-0.562037	0.173942	-3.23117	0.00123286	0.01045	AC136944.2	lncRNA	ENSG00000261200.1	ENSG00000261200	chr16	33541842	33545812
MSTRG.6450	11.5776	-0.708287	0.22646	-3.12765	0.00176209	0.0138269	AC007533.1	lncRNA	ENSG00000261369.1	ENSG00000261369	chr16	47299447	47317814
MSTRG.6491	32.3737	0.602473	0.212467	2.8356	0.00457391	0.0291439	AC012181.2	lncRNA	ENSG00000261270.1	ENSG00000261270	chr16	56940278	56941342
MSTRG.6562	7.8438	-1.33266	0.368541	-3.61603	0.000299161	0.00338382	AC009061.1	lncRNA	ENSG00000261320.1	ENSG00000261320	chr16	67430667	67431464
MSTRG.6585	1382.68	0.228841	0.0656733	3.48453	0.000492997	0.00505542	AC020978.5	lncRNA	ENSG00000262160.1	ENSG00000262160	chr16	68225969	68229145
MSTRG.6623	40.4193	0.598445	0.216303	2.76669	0.0056628	0.0343095	VAC14-AS1	lncRNA	ENSG00000214353.7	ENSG00000214353	chr16	70755098	70773251
MSTRG.6670	7.69313	2.70055	0.451729	5.97826	2.25531e-09	1.40211e-07	ARLNC1	lncRNA	ENSG00000260896.5	ENSG00000260896	chr16	80828735	80892595
MSTRG.6710	153.422	0.487291	0.171848	2.83559	0.0045741	0.0291439	AC092127.1	lncRNA	ENSG00000260417.1	ENSG00000260417	chr16	85592266	85595720
MSTRG.6720	41.4167	-0.82077	0.272569	-3.01124	0.00260183	0.0188343	FENDRR	lncRNA	ENSG00000268388.5	ENSG00000268388	chr16	86474529	86508860
MSTRG.6821	54.77	-0.403781	0.15055	-2.68204	0.00731745	0.0415368	AC015921.1	lncRNA	ENSG00000262884.1	ENSG00000262884	chr17	2962248	2965895
MSTRG.6825	23.9126	-0.466751	0.171785	-2.71706	0.00658641	0.0383924	AC027796.4	lncRNA	ENSG00000262903.1	ENSG00000262903	chr17	3655621	3658092
MSTRG.6972	0.555467	3.02417	0.93141	3.24687	0.00116681	0.0100462	AC005324.1	lncRNA	ENSG00000233002.2	ENSG00000233002	chr17	15738503	15743799
MSTRG.6974	17.8037	0.743574	0.197467	3.76557	0.000166172	0.00209543	AC015922.3	lncRNA	ENSG00000276855.1	ENSG00000276855	chr17	15789016	15789705
MSTRG.6985	166.438	-1.02899	0.245494	-4.19152	2.77086e-05	0.000480075	AC093484.3	lncRNA	ENSG00000265401.1	ENSG00000265401	chr17	16382152	16382669
MSTRG.6988	551.405	0.35968	0.105986	3.39366	0.000689647	0.00657751	SNHG29	lncRNA	ENSG00000175061.17	ENSG00000175061	chr17	16438975	16441738
MSTRG.6998	7.97778	0.723212	0.260566	2.77554	0.00551106	0.0336312	AC055811.3	lncRNA	ENSG00000266498.1	ENSG00000266498	chr17	17235433	17236118
MSTRG.7068	273.654	-0.730445	0.142113	-5.13988	2.74911e-07	9.86995e-06	ERVE-1	lncRNA	ENSG00000267259.1	ENSG00000267259	chr17	28232590	28235281
MSTRG.7104	52.9447	0.732511	0.241185	3.03714	0.00238838	0.0175674	AC024267.6	lncRNA	ENSG00000266642.2	ENSG00000266642	chr17	28897781	28898883
MSTRG.7242	37.8501	-0.549188	0.137709	-3.98802	6.66257e-05	0.00100683	AC080112.1	lncRNA	ENSG00000266208.1	ENSG00000266208	chr17	40360655	40364693
MSTRG.7292	860.277	-0.601055	0.157185	-3.82388	0.000131368	0.00172606	AC067852.2	lncRNA	ENSG00000266962.2	ENSG00000266962	chr17	42552436	42554748
MSTRG.7337	144.07	-0.495734	0.0949555	-5.2207	1.78247e-07	6.80398e-06	ASB16-AS1	lncRNA	ENSG00000267080.5	ENSG00000267080	chr17	44175973	44186671
MSTRG.7341	103.528	-0.447708	0.134673	-3.3244	0.000886096	0.00804287	AC003102.1	lncRNA	ENSG00000260793.2	ENSG00000260793	chr17	44221401	44222814
MSTRG.7465	20.1061	-1.37358	0.218592	-6.28378	3.30443e-10	2.64824e-08	AC007638.1	lncRNA	ENSG00000262079.1	ENSG00000262079	chr17	55325757	55327791
MSTRG.7493	21.7815	1.10245	0.173011	6.37214	1.86412e-10	1.60012e-08	SEPT4-AS1	lncRNA	ENSG00000264672.5	ENSG00000264672	chr17	58525540	58556977
MSTRG.7502	30.4056	-0.499498	0.171622	-2.91045	0.00360912	0.0243536	AC091271.1	lncRNA	ENSG00000273702.1	ENSG00000273702	chr17	59618553	59619714
MSTRG.7595	135.461	-1.10401	0.259337	-4.25706	2.07132e-05	0.000378166	LINC01483	lncRNA	ENSG00000227517.6	ENSG00000227517	chr17	69593987	69902908
MSTRG.7696	992.608	0.874147	0.331514	2.63684	0.0083683	0.045974	AC022966.2	lncRNA	ENSG00000267601.1	ENSG00000267601	chr17	78855478	78855844
MSTRG.7701	65.4838	-0.746194	0.182487	-4.08902	4.33203e-05	0.000697	C1QTNF1-AS1	lncRNA	ENSG00000265096.1	ENSG00000265096	chr17	79019209	79027601
MSTRG.7722	159.101	-0.303876	0.0949967	-3.19881	0.00137996	0.0114164	BAIAP2-DT	lncRNA	ENSG00000226137.5	ENSG00000226137	chr17	81029130	81034573
MSTRG.7732	130.065	-0.953044	0.217444	-4.38293	1.17091e-05	0.000234877	AC110285.2	lncRNA	ENSG00000262877.4	ENSG00000262877	chr17	81388126	81390256
MSTRG.7743	94.1461	-0.41317	0.142017	-2.90931	0.00362233	0.0244181	AC139530.2	lncRNA	ENSG00000262049.1	ENSG00000262049	chr17	81701324	81703300
MSTRG.7771	42.3866	0.547545	0.190537	2.87369	0.00405708	0.0266309	AC132872.1	lncRNA	ENSG00000260563.3	ENSG00000260563	chr17	82293716	82294910
MSTRG.788	73.1933	-0.420838	0.14821	-2.83948	0.00451876	0.0289002	AL391244.2	lncRNA	ENSG00000272455.1	ENSG00000272455	chr1	1409096	1410618
MSTRG.7969	22.5789	0.49163	0.135562	3.6266	0.000287174	0.00326791	AC027097.1	lncRNA	ENSG00000267040.6	ENSG00000267040	chr18	57630302	57667636
MSTRG.7978	4.43539	-1.61099	0.524197	-3.07326	0.00211734	0.015984	AC090409.1	lncRNA	ENSG00000267279.1	ENSG00000267279	chr18	61606068	61606916
MSTRG.8006	108.199	-0.275201	0.0850309	-3.23648	0.00121014	0.0103299	LINC00909	lncRNA	ENSG00000264247.1	ENSG00000264247	chr18	74591774	74597824
MSTRG.8010	13.0417	-1.13961	0.331317	-3.43964	0.000582483	0.00577387	ZNF236-DT	lncRNA	ENSG00000264278.1	ENSG00000264278	chr18	76794732	76822295
MSTRG.8023	6.98801	0.695957	0.262473	2.65153	0.0080127	0.0445414	PARD6G-AS1	lncRNA	ENSG00000267270.5	ENSG00000267270	chr18	80148049	80149273
MSTRG.8032	59.6876	-0.288127	0.10317	-2.79274	0.00522638	0.0323138	AC016588.2	lncRNA	ENSG00000282393.1	ENSG00000282393	chr19	248551	251571
MSTRG.8082	91.8906	-0.518872	0.162907	-3.18509	0.00144711	0.0118731	AC012615.6	lncRNA	ENSG00000267244.5	ENSG00000267244	chr19	1822146	1824542
MSTRG.8149	40.4025	-0.574194	0.204398	-2.80919	0.00496664	0.0310937	AC007292.2	lncRNA	ENSG00000269318.1	ENSG00000269318	chr19	4356637	4358448
MSTRG.8221	1.27543	-2.54332	0.833979	-3.04963	0.00229127	0.0169638	AC022146.2	lncRNA	ENSG00000271717.1	ENSG00000271717	chr19	8222153	8239648
MSTRG.8227	57.1531	-0.515852	0.130165	-3.96306	7.39961e-05	0.00108523	RAB11B-AS1	lncRNA	ENSG00000269386.5	ENSG00000269386	chr19	8374379	8390685
MSTRG.8257	30.5094	0.430258	0.132977	3.23558	0.00121398	0.0103522	AC114271.1	lncRNA	ENSG00000274425.1	ENSG00000274425	chr19	10333436	10336248
MSTRG.8354	0.9362	1.72428	0.663384	2.59921	0.00934378	0.0496193	AC020916.2	lncRNA	ENSG00000267582.1	ENSG00000267582	chr19	13796574	13796933
MSTRG.8466	84.2526	0.406175	0.125849	3.22747	0.00124888	0.0105646	AC005253.1	lncRNA	ENSG00000268030.1	ENSG00000268030	chr19	18557775	18561560
MSTRG.8524	313.546	-0.60424	0.146428	-4.12654	3.68257e-05	0.000611111	AC010300.1	lncRNA	ENSG00000267934.1	ENSG00000267934	chr19	23323968	23329101
MSTRG.8529	25.7336	-0.61986	0.173182	-3.57924	0.000344594	0.00379862	AC092279.1	lncRNA	ENSG00000268362.5	ENSG00000268362	chr19	24033445	24066909
MSTRG.8557	57.2906	0.420268	0.156531	2.68489	0.00725544	0.0412679	CEBPA-DT	lncRNA	ENSG00000267296.2	ENSG00000267296	chr19	33302857	33305054
MSTRG.8618	26.0296	-0.555097	0.161383	-3.43963	0.000582509	0.00577387	ZNF529-AS1	lncRNA	ENSG00000233527.8	ENSG00000233527	chr19	36573070	36594708
MSTRG.8750	101.037	-1.52089	0.290508	-5.2353	1.64721e-07	6.34495e-06	PSG8-AS1	lncRNA	ENSG00000225877.1	ENSG00000225877	chr19	42821863	42826878
MSTRG.8859	42.4738	0.405049	0.148162	2.73382	0.00626045	0.0369637	NAPA-AS1	lncRNA	ENSG00000268061.5	ENSG00000268061	chr19	47484282	47496382
MSTRG.8872	21.2491	0.61167	0.137212	4.45786	8.27823e-06	0.000176526	CARD8-AS1	lncRNA	ENSG00000268001.1	ENSG00000268001	chr19	48255675	48258199
MSTRG.8904	45.6088	1.58396	0.349968	4.52602	6.01041e-06	0.000135334	AC008687.2	lncRNA	ENSG00000268108.1	ENSG00000268108	chr19	49060613	49061132
MSTRG.8906	23.7434	1.30215	0.398293	3.26932	0.00107806	0.00946031	AC008687.3	lncRNA	ENSG00000268287.1	ENSG00000268287	chr19	49064259	49064856
MSTRG.8990	36.1186	-0.634153	0.168093	-3.77264	0.000161527	0.00204878	ZNF528-AS1	lncRNA	ENSG00000269834.5	ENSG00000269834	chr19	52388842	52391573
MSTRG.8997	13.2611	-0.843029	0.224467	-3.75569	0.000172867	0.00216532	AC022150.2	lncRNA	ENSG00000268970.1	ENSG00000268970	chr19	52597699	52598887
MSTRG.9007	3.28396	-1.18168	0.448065	-2.63728	0.00835726	0.0459283	AC010487.2	lncRNA	ENSG00000269646.1	ENSG00000269646	chr19	52923382	52924075
MSTRG.9033	294.279	0.461008	0.161573	2.85325	0.00432741	0.0279834	AC011453.1	lncRNA	ENSG00000269842.5	ENSG00000269842	chr19	53761961	53764199
MSTRG.9051	126.671	1.21421	0.203626	5.96295	2.47723e-09	1.52883e-07	AC011476.3	lncRNA	ENSG00000267265.5	ENSG00000267265	chr19	55006193	55048086
MSTRG.9160	20.1325	0.57159	0.213115	2.68207	0.00731673	0.0415368	MZF1-AS1	lncRNA	ENSG00000267858.5	ENSG00000267858	chr19	58559225	58574797
MSTRG.9190	14.2891	0.94929	0.24328	3.90204	9.53836e-05	0.00133081	AC104794.3	lncRNA	ENSG00000260476.1	ENSG00000260476	chr2	10021578	10022825
MSTRG.9211	4.81904	1.65979	0.519391	3.19565	0.00139517	0.011531	MYCNUT	lncRNA	ENSG00000223850.1	ENSG00000223850	chr2	15920399	15936017
MSTRG.9297	5.86419	-1.7279	0.44433	-3.88878	0.000100747	0.00138846	AC097724.1	lncRNA	ENSG00000273233.1	ENSG00000273233	chr2	28810281	28810706
MSTRG.9312	18.2128	-0.910297	0.303779	-2.99658	0.00273028	0.0196047	AL133245.1	lncRNA	ENSG00000272754.1	ENSG00000272754	chr2	32321638	32323002
MSTRG.9319	6.16781	-0.888331	0.320594	-2.77089	0.00559039	0.0339775	AC020594.1	lncRNA	ENSG00000237133.1	ENSG00000237133	chr2	33555047	33563547
MSTRG.9338	25.6259	-0.736251	0.248222	-2.9661	0.00301604	0.0211854	CYP1B1-AS1	lncRNA	ENSG00000232973.12	ENSG00000232973	chr2	38083173	38131567
MSTRG.9354	61.464	-0.670876	0.13816	-4.85578	1.19913e-06	3.46619e-05	MAP4K3-DT	lncRNA	ENSG00000231312.6	ENSG00000231312	chr2	39437402	39584648
MSTRG.9376	3.19157	-1.91154	0.555374	-3.4419	0.00057764	0.00574582	AC017006.2	lncRNA	ENSG00000232696.1	ENSG00000232696	chr2	46078015	46078828
MSTRG.9388	48.7607	-0.430566	0.120871	-3.56219	0.000367771	0.0039891	AC016722.2	lncRNA	ENSG00000228925.1	ENSG00000228925	chr2	46899275	46908678
MSTRG.9423	7.71071	-1.45271	0.35013	-4.14906	3.33836e-05	0.000560593	AC011306.1	lncRNA	ENSG00000272180.1	ENSG00000272180	chr2	55952158	56181652
MSTRG.9424	829.395	-0.438551	0.103972	-4.21798	2.46506e-05	0.000438319	AC007743.1	lncRNA	ENSG00000233251.7	ENSG00000233251	chr2	56173534	56184908
MSTRG.9454	27.19	-0.493066	0.187839	-2.62494	0.00866655	0.0470319	AC012368.1	lncRNA	ENSG00000225889.7	ENSG00000225889	chr2	64228468	64252859
MSTRG.9650	73.5588	-0.771427	0.149527	-5.1591	2.48136e-07	8.98495e-06	AC016738.1	lncRNA	ENSG00000223947.1	ENSG00000223947	chr2	100993676	101002244
MSTRG.973	2606.57	0.2714	0.052135	5.20571	1.93256e-07	7.32727e-06	LINC00339	lncRNA	ENSG00000218510.8	ENSG00000218510	chr1	22025498	22031219
MSTRG.9758	22.8467	0.893858	0.273003	3.27417	0.00105972	0.00933816	AC010976.2	lncRNA	ENSG00000272789.1	ENSG00000272789	chr2	127625997	127626848
MSTRG.9829	35.3068	-0.516822	0.181987	-2.83988	0.00451304	0.0288746	AC009961.1	lncRNA	ENSG00000226266.6	ENSG00000226266	chr2	159670708	159712430
MSTRG.9923	20.8697	0.763642	0.292772	2.60832	0.00909877	0.0485977	AC007319.1	lncRNA	ENSG00000224063.5	ENSG00000224063	chr2	187003220	187527280
