# Supplementary material for: Association of lncRNA SH3PXD2A-AS1 with preeclampsia and its function in invasion and migration of placental trophoblast cells
Source: Cell Death Dis. 2020 Jul 27;11(7):583. doi: 10.1038/s41419-020-02796-0 (PMC7385659; doi:10.1038/s41419-020-02796-0)
Supplement: Supplementary file 8 — Supplementary Table S2 [file 41419_2020_2796_MOESM8_ESM.xlsx]

## Sheet: TableS2 
Table S2: Clinical characteristics and relative expression level of SH3PXD2A-AS1.
Sample ID	PE or normal	Age(year)	Weight(kg)	Systolic blood pressure (mm Hg)	Diastolic blood pressure (mm Hg)	Body Weight of infant(g)	Gestational age (weeks)	Placental weight(g)	Fetal sex	Parity（Primipara/Pluripara）	Expression level of SH3PXD2A-AS1
P1	EOSPE	38	70	194	124	1570	34	450	Male	Pluripara	3.1869
P2	EOSPE	30	72.5	198	130	2220	34.7	480	Female	Pluripara	3.26894
P3	EOSPE	33	72	178	110	1950	33.3	300	Male	Primipara	4.12813
P4	EOSPE	19	65	160	110	1100	29.6	500	Male	Pluripara	2.16168
P5	EOSPE	24	73	183	101	1380	34	410	Female	Primipara	0.769587
P6	EOSPE	31	75	165	110	1000	29.1	420	Male	Pluripara	2.87884
P7	EOSPE	36	62	205	106	2720	38.3	480	Female	Pluripara	2.66135
P8	EOSPE	33	61	173	100	1340	33.6	440	Male	Primipara	4.26385
P9	EOSPE	38	83	170	100	1790	34.7	450	Male	Pluripara	1.52149
P10	EOSPE	38	55	183	99	1170	31.6	300	Female	Pluripara	0.641189
P11	LOSPE	29	68	162	102	4200	37.3	650	Female	Pluripara	1.33684
P12	LOSPE	20	70	168	97	2900	39.6	500	Male	Primipara	1.94822
P13	LOSPE	29	68	146	90	2480	39.3	560	Male	Primipara	3.20907
P14	LOSPE	36	74	144	94	2720	37.9	490	Female	Primipara	1.89933
P15	LOSPE	26	81.5	152	95	2750	40.3	480	Male	Primipara	2.73617
P16	LOSPE	31	82	160	90	3300	39.1	550	Male	Pluripara	1.62693
P17	LOSPE	30	70	163	101	3030	37	580	Female	Primipara	1.93476
P18	LOSPE	36	65	162	114	2810	38.6	520	Male	Pluripara	3.44735
P19	LOSPE	38	70.5	161	101	3280	37.3	520	Female	Pluripara	0.679316
P20	LOSPE	31	68	187	126	2280	37.4	480	Female	Primipara	0.608005
N1	Normal	23	70	120	74	2680	38.4	450	Female	Pluripara	0.474832
N2	Normal	26	78	115	79	3400	39.3	550	Female	Pluripara	1.20482
N3	Normal	29	60	128	85	2950	39.1	510	Female	Pluripara	0.890172
N4	Normal	33	65.5	112	83	3540	39.1	540	Male	Primipara	0.965148
N5	Normal	29	60	116	69	2880	38.9	550	Male	Primipara	1.0934
N6	Normal	31	59	112	78	3000	38.1	520	Female	Pluripara	1.58977
N7	Normal	34	70	107	73	3230	40.9	530	Male	Primipara	0.785757
N8	Normal	26	55	106	78	3550	40.7	520	Male	Primipara	1.40654
N9	Normal	33	52	123	67	3110	39.3	530	Female	Pluripara	0.947472
N10	Normal	30	57	122	76	3370	41	520	Female	Primipara	0.965148
N11	Normal	31	66	126	80	2950	39	560	Female	Pluripara	0.345995
N12	Normal	36	67	104	66	3190	40.4	510	Male	Primipara	0.294326
N13	Normal	27	67.5	115	69	2870	37.4	490	Male	Pluripara	1.25889
N14	Normal	35	77	122	72	3310	39	520	Female	Primipara	0.598251
N15	Normal	30	69	126	75	2840	39.1	470	Male	Pluripara	1.33067
N16	Normal	36	71	107	66	3290	38.9	530	Female	Pluripara	1.47989
N17	Normal	31	65	110	70	3570	39.1	560	Male	Pluripara	2.13685
N18	Normal	30	58	105	75	2750	39.1	580	Female	Primipara	1.23014
N19	Normal	37	72.5	103	84	2970	39	510	Male	Pluripara	0.56598
N20	Normal	36	75	128	76	3510	40.3	550	Female	Pluripara	0.435926
