# Supplementary material for: Association of lncRNA SH3PXD2A-AS1 with preeclampsia and its function in invasion and migration of placental trophoblast cells
Source: Cell Death Dis. 2020 Jul 27;11(7):583. doi: 10.1038/s41419-020-02796-0 (PMC7385659; doi:10.1038/s41419-020-02796-0)
Supplement: Supplementary file 9 — Supplementary Table S3 [file 41419_2020_2796_MOESM9_ESM.xlsx]

## Sheet: Table S3 shee1
Table S3: SH3PXD2A-AS1-TF-target hierarchical network.
Sheet1 SH3PXD2A-AS1-protein-interactions collected from databases and predicted by catRAPID omics.
lncRNA	Protein	Source	TF
SH3PXD2A-AS1	MEIS3P1	catRAPID	TF
SH3PXD2A-AS1	DPRX	catRAPID	TF
SH3PXD2A-AS1	OOEP	catRAPID	--
SH3PXD2A-AS1	CENPX	catRAPID	--
SH3PXD2A-AS1	SNRPGP15	catRAPID	--
SH3PXD2A-AS1	CENPBD1	catRAPID	--
SH3PXD2A-AS1	RFXAP	catRAPID	TF
SH3PXD2A-AS1	HMGN4	catRAPID	--
SH3PXD2A-AS1	ZNF593	catRAPID	TF
SH3PXD2A-AS1	RFXANK	catRAPID	TF
SH3PXD2A-AS1	PDCD5	catRAPID	--
SH3PXD2A-AS1	OVOL1	catRAPID	--
SH3PXD2A-AS1	LSM1	catRAPID	--
SH3PXD2A-AS1	POLR1C	catRAPID	--
SH3PXD2A-AS1	HMGB3	catRAPID	TF
SH3PXD2A-AS1	MAFG	catRAPID	TF
SH3PXD2A-AS1	XRCC3	catRAPID	--
SH3PXD2A-AS1	XRCC2	catRAPID	--
SH3PXD2A-AS1	SNAI2	catRAPID	TF
SH3PXD2A-AS1	DLX3	catRAPID	TF
SH3PXD2A-AS1	CREBL2	catRAPID	--
SH3PXD2A-AS1	RAD1	catRAPID	--
SH3PXD2A-AS1	MAFK	catRAPID	TF
SH3PXD2A-AS1	MSC	catRAPID	TF
SH3PXD2A-AS1	HIST1H2BK	catRAPID	TF
SH3PXD2A-AS1	PQBP1	catRAPID	TF
SH3PXD2A-AS1	EDF1	catRAPID	TF
SH3PXD2A-AS1	PFDN1	catRAPID	--
SH3PXD2A-AS1	RNASEH1	catRAPID	TF
SH3PXD2A-AS1	SPAG7	catRAPID	TF
SH3PXD2A-AS1	E2F6	catRAPID	TF
SH3PXD2A-AS1	BANF1	catRAPID	--
SH3PXD2A-AS1	PRKRA	catRAPID	TF
SH3PXD2A-AS1	NPM3	catRAPID	--
SH3PXD2A-AS1	EIF3G	catRAPID	--
SH3PXD2A-AS1	KLF7	catRAPID	TF
SH3PXD2A-AS1	DFFB	catRAPID	--
SH3PXD2A-AS1	ZFAND5	catRAPID	--
SH3PXD2A-AS1	RPP14	catRAPID	--
SH3PXD2A-AS1	ZFPL1	catRAPID	--
SH3PXD2A-AS1	CPSF4	catRAPID	TF
SH3PXD2A-AS1	LSM8	catRAPID	--
SH3PXD2A-AS1	MBD3	catRAPID	TF
SH3PXD2A-AS1	PTTG1	catRAPID	TF
SH3PXD2A-AS1	DHFR	catRAPID	--
SH3PXD2A-AS1	HIST1H2AE	catRAPID	--
SH3PXD2A-AS1	IGF1	catRAPID	--
SH3PXD2A-AS1	HMGN1	catRAPID	TF
SH3PXD2A-AS1	HMGN2	catRAPID	--
SH3PXD2A-AS1	IL6	catRAPID	--
SH3PXD2A-AS1	RPLP1	catRAPID	--
SH3PXD2A-AS1	RPLP2	catRAPID	--
SH3PXD2A-AS1	EIF4E	catRAPID	--
SH3PXD2A-AS1	HIST1H2BJ	catRAPID	--
SH3PXD2A-AS1	H1F0	catRAPID	--
SH3PXD2A-AS1	RNASE1	catRAPID	--
SH3PXD2A-AS1	SNRPA	catRAPID	TF
SH3PXD2A-AS1	SRP19	catRAPID	--
SH3PXD2A-AS1	SNRPC	catRAPID	--
SH3PXD2A-AS1	H2AFZ	catRAPID	TF
SH3PXD2A-AS1	HIST1H2AG	catRAPID	--
SH3PXD2A-AS1	HIST1H2AK	catRAPID	--
SH3PXD2A-AS1	HIST1H2AM	catRAPID	--
SH3PXD2A-AS1	ZGLP1	catRAPID	--
SH3PXD2A-AS1	ZNF688	catRAPID	--
SH3PXD2A-AS1	CHTF8	catRAPID	--
SH3PXD2A-AS1	TXN	catRAPID	--
SH3PXD2A-AS1	LYL1	catRAPID	TF
SH3PXD2A-AS1	FOSL1	catRAPID	TF
SH3PXD2A-AS1	NME1	catRAPID	--
SH3PXD2A-AS1	RPS2	catRAPID	--
SH3PXD2A-AS1	RPA2	catRAPID	--
SH3PXD2A-AS1	H2AFX	catRAPID	TF
SH3PXD2A-AS1	HIST1H1C	catRAPID	--
SH3PXD2A-AS1	MGMT	catRAPID	TF
SH3PXD2A-AS1	ZNF32	catRAPID	TF
SH3PXD2A-AS1	HMGA1	catRAPID	TF
SH3PXD2A-AS1	JUNB	catRAPID	TF
SH3PXD2A-AS1	JUND	catRAPID	TF
SH3PXD2A-AS1	XBP1	catRAPID	TF
SH3PXD2A-AS1	SPI1	catRAPID	TF
SH3PXD2A-AS1	RPL35A	catRAPID	--
SH3PXD2A-AS1	ATF1	catRAPID	TF
SH3PXD2A-AS1	ATF3	catRAPID	TF
SH3PXD2A-AS1	POLR2C	catRAPID	--
SH3PXD2A-AS1	POLR2E	catRAPID	TF
SH3PXD2A-AS1	USF1	catRAPID	TF
SH3PXD2A-AS1	HIST1H1T	catRAPID	--
SH3PXD2A-AS1	XPA	catRAPID	--
SH3PXD2A-AS1	NFYA	catRAPID	TF
SH3PXD2A-AS1	HIST1H2BO	catRAPID	--
SH3PXD2A-AS1	NFYB	catRAPID	TF
SH3PXD2A-AS1	PSMA1	catRAPID	--
SH3PXD2A-AS1	LMO2	catRAPID	TF
SH3PXD2A-AS1	HMGB2	catRAPID	TF
SH3PXD2A-AS1	MSX1	catRAPID	TF
SH3PXD2A-AS1	MPG	catRAPID	--
SH3PXD2A-AS1	EEF1D	catRAPID	--
SH3PXD2A-AS1	PRDX5	catRAPID	--
SH3PXD2A-AS1	RPL12	catRAPID	--
SH3PXD2A-AS1	HOXA11	catRAPID	TF
SH3PXD2A-AS1	HNRNPH3	catRAPID	TF
SH3PXD2A-AS1	RPL9	catRAPID	--
SH3PXD2A-AS1	RNASE4	catRAPID	--
SH3PXD2A-AS1	PHB	catRAPID	--
SH3PXD2A-AS1	RPA3	catRAPID	TF
SH3PXD2A-AS1	RPL22	catRAPID	--
SH3PXD2A-AS1	DDIT3	catRAPID	TF
SH3PXD2A-AS1	POLR2I	catRAPID	TF
SH3PXD2A-AS1	SRP14	catRAPID	--
SH3PXD2A-AS1	RPS19	catRAPID	--
SH3PXD2A-AS1	ID1	catRAPID	TF
SH3PXD2A-AS1	CETN2	catRAPID	--
SH3PXD2A-AS1	BUD31	catRAPID	--
SH3PXD2A-AS1	RPS27	catRAPID	--
SH3PXD2A-AS1	CDKN2A	catRAPID	TF
SH3PXD2A-AS1	RPL27A	catRAPID	--
SH3PXD2A-AS1	RPL21	catRAPID	--
SH3PXD2A-AS1	RPL28	catRAPID	--
SH3PXD2A-AS1	RPS9	catRAPID	--
SH3PXD2A-AS1	EIF1AX	catRAPID	TF
SH3PXD2A-AS1	RPL29	catRAPID	--
SH3PXD2A-AS1	XCL1	catRAPID	--
SH3PXD2A-AS1	DNASE1L1	catRAPID	--
SH3PXD2A-AS1	RPL34	catRAPID	--
SH3PXD2A-AS1	SRP9	catRAPID	--
SH3PXD2A-AS1	CEBPD	catRAPID	TF
SH3PXD2A-AS1	CRIP1	catRAPID	--
SH3PXD2A-AS1	NCBP2	catRAPID	TF
SH3PXD2A-AS1	POLR2H	catRAPID	--
SH3PXD2A-AS1	POLR2J	catRAPID	--
SH3PXD2A-AS1	GTF2A2	catRAPID	TF
SH3PXD2A-AS1	ZNF137P	catRAPID	--
SH3PXD2A-AS1	MRPL12	catRAPID	--
SH3PXD2A-AS1	CEBPG	catRAPID	TF
SH3PXD2A-AS1	POLR2K	catRAPID	--
SH3PXD2A-AS1	SUB1	catRAPID	--
SH3PXD2A-AS1	SNU13	catRAPID	--
SH3PXD2A-AS1	DLX6	catRAPID	TF
SH3PXD2A-AS1	H2BFS	catRAPID	TF
SH3PXD2A-AS1	SCAND1	catRAPID	TF
SH3PXD2A-AS1	HIST1H2BD	catRAPID	TF
SH3PXD2A-AS1	RPS20	catRAPID	--
SH3PXD2A-AS1	POLR2F	catRAPID	--
SH3PXD2A-AS1	MAX	catRAPID	TF
SH3PXD2A-AS1	RPL26	catRAPID	--
SH3PXD2A-AS1	RPL15	catRAPID	--
SH3PXD2A-AS1	MAGOH	catRAPID	--
SH3PXD2A-AS1	RPL37	catRAPID	--
SH3PXD2A-AS1	LMO4	catRAPID	TF
SH3PXD2A-AS1	RPS7	catRAPID	--
SH3PXD2A-AS1	RPS15A	catRAPID	--
SH3PXD2A-AS1	RPS16	catRAPID	--
SH3PXD2A-AS1	RPS18	catRAPID	--
SH3PXD2A-AS1	RPS11	catRAPID	TF
SH3PXD2A-AS1	SNRPE	catRAPID	--
SH3PXD2A-AS1	SNRPF	catRAPID	--
SH3PXD2A-AS1	SNRPG	catRAPID	--
SH3PXD2A-AS1	LSM3	catRAPID	--
SH3PXD2A-AS1	LSM6	catRAPID	--
SH3PXD2A-AS1	SNRPD1	catRAPID	--
SH3PXD2A-AS1	SNRPD3	catRAPID	--
SH3PXD2A-AS1	TBPL1	catRAPID	TF
SH3PXD2A-AS1	RPL7A	catRAPID	--
SH3PXD2A-AS1	POLR2G	catRAPID	TF
SH3PXD2A-AS1	CNBP	catRAPID	TF
SH3PXD2A-AS1	RPL23A	catRAPID	TF
SH3PXD2A-AS1	HIST1H4A	catRAPID	--
SH3PXD2A-AS1	HIST1H4B	catRAPID	--
SH3PXD2A-AS1	HIST1H4C	catRAPID	--
SH3PXD2A-AS1	HIST1H4D	catRAPID	--
SH3PXD2A-AS1	HIST1H4E	catRAPID	--
SH3PXD2A-AS1	HIST1H4F	catRAPID	--
SH3PXD2A-AS1	HIST1H4H	catRAPID	--
SH3PXD2A-AS1	HIST1H4I	catRAPID	--
SH3PXD2A-AS1	HIST1H4J	catRAPID	--
SH3PXD2A-AS1	HIST1H4K	catRAPID	--
SH3PXD2A-AS1	HIST2H4A	catRAPID	--
SH3PXD2A-AS1	HIST2H4B	catRAPID	--
SH3PXD2A-AS1	HIST4H4	catRAPID	--
SH3PXD2A-AS1	HIST1H2BC	catRAPID	--
SH3PXD2A-AS1	HIST1H2BE	catRAPID	--
SH3PXD2A-AS1	HIST1H2BG	catRAPID	--
SH3PXD2A-AS1	RPS15	catRAPID	--
SH3PXD2A-AS1	RPS25	catRAPID	--
SH3PXD2A-AS1	POLR2L	catRAPID	TF
SH3PXD2A-AS1	RPL30	catRAPID	--
SH3PXD2A-AS1	RPL31	catRAPID	--
SH3PXD2A-AS1	RPL10A	catRAPID	--
SH3PXD2A-AS1	RPL11	catRAPID	--
SH3PXD2A-AS1	TRA2B	catRAPID	TF
SH3PXD2A-AS1	SUMO1	catRAPID	--
SH3PXD2A-AS1	RPL38	catRAPID	--
SH3PXD2A-AS1	EIF5A	catRAPID	TF
SH3PXD2A-AS1	SUPT4H1	catRAPID	--
SH3PXD2A-AS1	UBE2I	catRAPID	--
SH3PXD2A-AS1	CSNK2B	catRAPID	--
SH3PXD2A-AS1	HIST1H3E	catRAPID	--
SH3PXD2A-AS1	HIST1H3H	catRAPID	--
SH3PXD2A-AS1	HIST1H3J	catRAPID	--
SH3PXD2A-AS1	RNF4	catRAPID	--
SH3PXD2A-AS1	BTG2	catRAPID	TF
SH3PXD2A-AS1	NTHL1	catRAPID	--
SH3PXD2A-AS1	SARNP	catRAPID	--
SH3PXD2A-AS1	RPL24	catRAPID	--
SH3PXD2A-AS1	RPL19	catRAPID	--
SH3PXD2A-AS1	SRSF3	catRAPID	TF
SH3PXD2A-AS1	H3F3A	catRAPID	TF
SH3PXD2A-AS1	H3F3B	catRAPID	--
SH3PXD2A-AS1	RBM3	catRAPID	--
SH3PXD2A-AS1	U2AF1	catRAPID	TF
SH3PXD2A-AS1	SET	catRAPID	--
SH3PXD2A-AS1	DR1	catRAPID	TF
SH3PXD2A-AS1	ID2	catRAPID	TF
SH3PXD2A-AS1	ID3	catRAPID	TF
SH3PXD2A-AS1	RPL18A	catRAPID	--
SH3PXD2A-AS1	HHEX	catRAPID	TF
SH3PXD2A-AS1	SSBP1	catRAPID	TF
SH3PXD2A-AS1	RAD51	catRAPID	TF
SH3PXD2A-AS1	RPL18	catRAPID	--
SH3PXD2A-AS1	ZFP36L1	catRAPID	TF
SH3PXD2A-AS1	TEF	catRAPID	TF
SH3PXD2A-AS1	TCF15	catRAPID	TF
SH3PXD2A-AS1	AIMP1	catRAPID	TF
SH3PXD2A-AS1	HNRNPA0	catRAPID	--
SH3PXD2A-AS1	SRSF5	catRAPID	TF
SH3PXD2A-AS1	PMS2P3	catRAPID	--
SH3PXD2A-AS1	TRA2A	catRAPID	--
SH3PXD2A-AS1	DNASE1L3	catRAPID	--
SH3PXD2A-AS1	NACA	catRAPID	--
SH3PXD2A-AS1	EXOSC2	catRAPID	--
SH3PXD2A-AS1	C1D	catRAPID	--
SH3PXD2A-AS1	CBFB	catRAPID	TF
SH3PXD2A-AS1	CIRBP	catRAPID	TF
SH3PXD2A-AS1	ENDOG	catRAPID	--
SH3PXD2A-AS1	HES1	catRAPID	TF
SH3PXD2A-AS1	SLBP	catRAPID	--
SH3PXD2A-AS1	MXD4	catRAPID	TF
SH3PXD2A-AS1	DRAP1	catRAPID	TF
SH3PXD2A-AS1	EXOSC7	catRAPID	--
SH3PXD2A-AS1	ZNF146	catRAPID	TF
SH3PXD2A-AS1	TCEAL1	catRAPID	--
SH3PXD2A-AS1	TAF13	catRAPID	TF
SH3PXD2A-AS1	TAF11	catRAPID	TF
SH3PXD2A-AS1	HMGN3	catRAPID	TF
SH3PXD2A-AS1	TAF12	catRAPID	--
SH3PXD2A-AS1	BATF	catRAPID	TF
SH3PXD2A-AS1	HLF	catRAPID	TF
SH3PXD2A-AS1	MRPL23	catRAPID	TF
SH3PXD2A-AS1	SMN1	catRAPID	--
SH3PXD2A-AS1	SMN2	catRAPID	--
SH3PXD2A-AS1	HIST2H2AC	catRAPID	--
SH3PXD2A-AS1	HIST2H2BE	catRAPID	TF
SH3PXD2A-AS1	HNRNPA1L2	catRAPID	--
SH3PXD2A-AS1	SMUG1	catRAPID	--
SH3PXD2A-AS1	ZNF542P	catRAPID	TF
SH3PXD2A-AS1	CENPW	catRAPID	--
SH3PXD2A-AS1	RNASE10	catRAPID	--
SH3PXD2A-AS1	KRBOX4	catRAPID	--
SH3PXD2A-AS1	HIST2H2BF	catRAPID	--
SH3PXD2A-AS1	PMS2CL	catRAPID	--
SH3PXD2A-AS1	HIST2H2BC	catRAPID	--
SH3PXD2A-AS1	HIST2H2BD	catRAPID	--
SH3PXD2A-AS1	HIST2H2AA3	catRAPID	TF
SH3PXD2A-AS1	HIST2H2AA4	catRAPID	--
SH3PXD2A-AS1	ZFAND6	catRAPID	--
SH3PXD2A-AS1	THOC7	catRAPID	--
SH3PXD2A-AS1	C3orf33	catRAPID	--
SH3PXD2A-AS1	LBX2	catRAPID	TF
SH3PXD2A-AS1	ZNF783	catRAPID	--
SH3PXD2A-AS1	RBPMS2	catRAPID	--
SH3PXD2A-AS1	GTF2H5	catRAPID	--
SH3PXD2A-AS1	HIST2H3A	catRAPID	--
SH3PXD2A-AS1	HIST2H3C	catRAPID	--
SH3PXD2A-AS1	HIST2H3D	catRAPID	--
SH3PXD2A-AS1	H2AFV	catRAPID	TF
SH3PXD2A-AS1	HIST3H2A	catRAPID	--
SH3PXD2A-AS1	SCX	catRAPID	--
SH3PXD2A-AS1	PHF5A	catRAPID	--
SH3PXD2A-AS1	ZNF720	catRAPID	--
SH3PXD2A-AS1	MRPL21	catRAPID	--
SH3PXD2A-AS1	DPPA2	catRAPID	--
SH3PXD2A-AS1	THOC6	catRAPID	TF
SH3PXD2A-AS1	SPATA24	catRAPID	--
SH3PXD2A-AS1	TEN1	catRAPID	--
SH3PXD2A-AS1	HIST2H2AB	catRAPID	--
SH3PXD2A-AS1	ZNF444	catRAPID	TF
SH3PXD2A-AS1	PUSL1	catRAPID	--
SH3PXD2A-AS1	BATF2	catRAPID	--
SH3PXD2A-AS1	HIST3H2BB	catRAPID	--
SH3PXD2A-AS1	ZNF664	catRAPID	TF
SH3PXD2A-AS1	ZCCHC9	catRAPID	--
SH3PXD2A-AS1	RPP25L	catRAPID	--
SH3PXD2A-AS1	ZNF525	catRAPID	--
SH3PXD2A-AS1	EIF1AD	catRAPID	--
SH3PXD2A-AS1	SREK1IP1	catRAPID	--
SH3PXD2A-AS1	THAP8	catRAPID	--
SH3PXD2A-AS1	ZNF511	catRAPID	TF
SH3PXD2A-AS1	ZNF740	catRAPID	TF
SH3PXD2A-AS1	ZNF738	catRAPID	--
SH3PXD2A-AS1	NFAM1	catRAPID	--
SH3PXD2A-AS1	OSR1	catRAPID	TF
SH3PXD2A-AS1	ZCRB1	catRAPID	--
SH3PXD2A-AS1	ZCCHC10	catRAPID	TF
SH3PXD2A-AS1	AEN	catRAPID	--
SH3PXD2A-AS1	NAT14	catRAPID	TF
SH3PXD2A-AS1	EEF1AKMT1	catRAPID	--
SH3PXD2A-AS1	TWIST2	catRAPID	TF
SH3PXD2A-AS1	SNRNP27	catRAPID	--
SH3PXD2A-AS1	NANOS1	catRAPID	--
SH3PXD2A-AS1	JDP2	catRAPID	TF
SH3PXD2A-AS1	H1FX	catRAPID	TF
SH3PXD2A-AS1	RBPMS	catRAPID	TF
SH3PXD2A-AS1	HIST1H2AC	catRAPID	TF
SH3PXD2A-AS1	RNASE6	catRAPID	--
SH3PXD2A-AS1	LSM10	catRAPID	--
SH3PXD2A-AS1	NEIL2	catRAPID	--
SH3PXD2A-AS1	MAGOHB	catRAPID	--
SH3PXD2A-AS1	NABP1	catRAPID	--
SH3PXD2A-AS1	ISG20	catRAPID	--
SH3PXD2A-AS1	EXOSC8	catRAPID	--
SH3PXD2A-AS1	TMEM18	catRAPID	--
SH3PXD2A-AS1	ZNF524	catRAPID	TF
SH3PXD2A-AS1	R3HDM4	catRAPID	--
SH3PXD2A-AS1	NUDT16	catRAPID	--
SH3PXD2A-AS1	RMI2	catRAPID	--
SH3PXD2A-AS1	RBM18	catRAPID	TF
SH3PXD2A-AS1	HIST1H2AH	catRAPID	--
SH3PXD2A-AS1	TCEANC2	catRAPID	TF
SH3PXD2A-AS1	ZNF75A	catRAPID	TF
SH3PXD2A-AS1	PURB	catRAPID	--
SH3PXD2A-AS1	PARK7	catRAPID	--
SH3PXD2A-AS1	MPHOSPH6	catRAPID	--
SH3PXD2A-AS1	TSC22D3	catRAPID	TF
SH3PXD2A-AS1	TSNAX	catRAPID	--
SH3PXD2A-AS1	KLF6	catRAPID	TF
SH3PXD2A-AS1	ASCL2	catRAPID	TF
SH3PXD2A-AS1	CITED2	catRAPID	TF
SH3PXD2A-AS1	HOPX	catRAPID	TF
SH3PXD2A-AS1	NABP2	catRAPID	--
SH3PXD2A-AS1	TREX2	catRAPID	TF
SH3PXD2A-AS1	CMSS1	catRAPID	--
SH3PXD2A-AS1	SRSF8	catRAPID	--
SH3PXD2A-AS1	PYM1	catRAPID	--
SH3PXD2A-AS1	TSEN34	catRAPID	--
SH3PXD2A-AS1	RAMAC	catRAPID	--
SH3PXD2A-AS1	H2AFJ	catRAPID	--
SH3PXD2A-AS1	FAAP24	catRAPID	--
SH3PXD2A-AS1	RPP25	catRAPID	--
SH3PXD2A-AS1	MXD3	catRAPID	TF
SH3PXD2A-AS1	MND1	catRAPID	--
SH3PXD2A-AS1	NIFK	catRAPID	TF
SH3PXD2A-AS1	SRXN1	catRAPID	--
SH3PXD2A-AS1	SLIRP	catRAPID	--
SH3PXD2A-AS1	EIF5A2	catRAPID	TF
SH3PXD2A-AS1	MRPL18	catRAPID	--
SH3PXD2A-AS1	ING2	catRAPID	TF
SH3PXD2A-AS1	POLR2J3	catRAPID	--
SH3PXD2A-AS1	POLR3F	catRAPID	--
SH3PXD2A-AS1	RNASE7	catRAPID	TF
SH3PXD2A-AS1	MTIF3	catRAPID	--
SH3PXD2A-AS1	RGCC	catRAPID	--
SH3PXD2A-AS1	TAF1D	catRAPID	--
SH3PXD2A-AS1	ZNF576	catRAPID	TF
SH3PXD2A-AS1	ZNF703	catRAPID	--
SH3PXD2A-AS1	PRKRIP1	catRAPID	--
SH3PXD2A-AS1	ZNF702P	catRAPID	--
SH3PXD2A-AS1	NHEJ1	catRAPID	--
SH3PXD2A-AS1	ZMAT3	catRAPID	TF
SH3PXD2A-AS1	SAP30L	catRAPID	--
SH3PXD2A-AS1	BEX1	catRAPID	--
SH3PXD2A-AS1	HES4	catRAPID	--
SH3PXD2A-AS1	EXOSC3	catRAPID	--
SH3PXD2A-AS1	POLE4	catRAPID	TF
SH3PXD2A-AS1	BATF3	catRAPID	TF
SH3PXD2A-AS1	POLE3	catRAPID	TF
SH3PXD2A-AS1	CHRAC1	catRAPID	--
SH3PXD2A-AS1	METTL5	catRAPID	--
SH3PXD2A-AS1	CYTL1	catRAPID	--
SH3PXD2A-AS1	CTNNBIP1	catRAPID	TF
SH3PXD2A-AS1	IMP3	catRAPID	--
SH3PXD2A-AS1	DNAJC17	catRAPID	--
SH3PXD2A-AS1	TRNAU1AP	catRAPID	--
SH3PXD2A-AS1	NHP2	catRAPID	--
SH3PXD2A-AS1	GAR1	catRAPID	--
SH3PXD2A-AS1	ZNRD1	catRAPID	TF
SH3PXD2A-AS1	PSMC3IP	catRAPID	--
SH3PXD2A-AS1	METTL1	catRAPID	--
SH3PXD2A-AS1	ZMAT5	catRAPID	TF
SH3PXD2A-AS1	CNOT8	catRAPID	TF
SH3PXD2A-AS1	CGGBP1	catRAPID	--
SH3PXD2A-AS1	NOL12	catRAPID	--
SH3PXD2A-AS1	MLX	catRAPID	TF
SH3PXD2A-AS1	LSM7	catRAPID	--
SH3PXD2A-AS1	ELF5	catRAPID	TF
SH3PXD2A-AS1	MCTS1	catRAPID	--
SH3PXD2A-AS1	ABT1	catRAPID	TF
SH3PXD2A-AS1	MAFF	catRAPID	TF
SH3PXD2A-AS1	BARX2	catRAPID	TF
SH3PXD2A-AS1	PPIE	catRAPID	TF
SH3PXD2A-AS1	DIMT1	catRAPID	--
SH3PXD2A-AS1	NIP7	catRAPID	--
SH3PXD2A-AS1	PIN4	catRAPID	--
SH3PXD2A-AS1	ATF5	catRAPID	TF
SH3PXD2A-AS1	MRPS17	catRAPID	TF
SH3PXD2A-AS1	CARHSP1	catRAPID	TF
SH3PXD2A-AS1	POLR3K	catRAPID	TF
SH3PXD2A-AS1	KLF13	catRAPID	TF
SH3PXD2A-AS1	LSM2	catRAPID	--
SH3PXD2A-AS1	RRP7A	catRAPID	--
SH3PXD2A-AS1	EXOSC1	catRAPID	--
SH3PXD2A-AS1	SF3B6	catRAPID	--
SH3PXD2A-AS1	RNF11	catRAPID	--
SH3PXD2A-AS1	MSRB2	catRAPID	--
SH3PXD2A-AS1	LSM5	catRAPID	--
SH3PXD2A-AS1	LSM4	catRAPID	--
SH3PXD2A-AS1	POLR3H	catRAPID	--
SH3PXD2A-AS1	HES2	catRAPID	--
SH3PXD2A-AS1	RBM7	catRAPID	--
SH3PXD2A-AS1	HEY1	catRAPID	TF
SH3PXD2A-AS1	N6AMT1	catRAPID	--
SH3PXD2A-AS1	HEMK1	catRAPID	--
SH3PXD2A-AS1	LHFPL6	catRAPID	--
SH3PXD2A-AS1	SUZ12	catRAPID	TF
SH3PXD2A-AS1	ERI2	catRAPID	--
SH3PXD2A-AS1	EEF2K	catRAPID	--
SH3PXD2A-AS1	DVL2	catRAPID	--
SH3PXD2A-AS1	TBX3	catRAPID	TF
SH3PXD2A-AS1	NKRF	catRAPID	--
SH3PXD2A-AS1	AKAP8	catRAPID	--
SH3PXD2A-AS1	CCNT1	catRAPID	--
SH3PXD2A-AS1	PIAS1	catRAPID	TF
SH3PXD2A-AS1	SRP72	catRAPID	TF
SH3PXD2A-AS1	LTF	catRAPID	TF
SH3PXD2A-AS1	FAM200B	catRAPID	--
SH3PXD2A-AS1	ZNF853	catRAPID	--
SH3PXD2A-AS1	ZBTB48	catRAPID	--
SH3PXD2A-AS1	SKI	catRAPID	TF
SH3PXD2A-AS1	XRCC5	catRAPID	TF
SH3PXD2A-AS1	POU2F1	catRAPID	TF
SH3PXD2A-AS1	JUP	catRAPID	--
SH3PXD2A-AS1	ZNF7	catRAPID	--
SH3PXD2A-AS1	ATF6	catRAPID	TF
SH3PXD2A-AS1	NCL	catRAPID	TF
SH3PXD2A-AS1	MZF1	catRAPID	TF
SH3PXD2A-AS1	OAS2	catRAPID	--
SH3PXD2A-AS1	MCM5	catRAPID	TF
SH3PXD2A-AS1	TMPO	catRAPID	--
SH3PXD2A-AS1	RECQL	catRAPID	TF
SH3PXD2A-AS1	MTIF2	catRAPID	--
SH3PXD2A-AS1	RFX2	catRAPID	TF
SH3PXD2A-AS1	CTCF	catRAPID	TF
SH3PXD2A-AS1	PAPOLA	catRAPID	--
SH3PXD2A-AS1	FXR2	catRAPID	TF
SH3PXD2A-AS1	ZNF84	catRAPID	TF
SH3PXD2A-AS1	POU6F2	catRAPID	TF
SH3PXD2A-AS1	ADARB1	catRAPID	TF
SH3PXD2A-AS1	FOXK1	catRAPID	TF
SH3PXD2A-AS1	AKAP17A	catRAPID	--
SH3PXD2A-AS1	RNASEL	catRAPID	--
SH3PXD2A-AS1	SSRP1	catRAPID	TF
SH3PXD2A-AS1	ZNF844	catRAPID	--
SH3PXD2A-AS1	CSTF3	catRAPID	TF
SH3PXD2A-AS1	TRIM32	catRAPID	TF
SH3PXD2A-AS1	TBX2	catRAPID	TF
SH3PXD2A-AS1	PABPC4	catRAPID	TF
SH3PXD2A-AS1	IRF5	catRAPID	TF
SH3PXD2A-AS1	THOC5	catRAPID	--
SH3PXD2A-AS1	GAS6	catRAPID	--
SH3PXD2A-AS1	ZNF267	catRAPID	TF
SH3PXD2A-AS1	ZNF235	catRAPID	--
SH3PXD2A-AS1	STAT4	catRAPID	TF
SH3PXD2A-AS1	KIF22	catRAPID	--
SH3PXD2A-AS1	NOLC1	catRAPID	TF
SH3PXD2A-AS1	PUM3	catRAPID	--
SH3PXD2A-AS1	EZH2	catRAPID	TF
SH3PXD2A-AS1	CPEB4	catRAPID	TF
SH3PXD2A-AS1	ZNF750	catRAPID	TF
SH3PXD2A-AS1	ZBED5	catRAPID	--
SH3PXD2A-AS1	ERCC6L2	catRAPID	--
SH3PXD2A-AS1	LIN54	catRAPID	--
SH3PXD2A-AS1	ESRP1	catRAPID	TF
SH3PXD2A-AS1	ZC3H14	catRAPID	--
SH3PXD2A-AS1	ZNF600	catRAPID	--
SH3PXD2A-AS1	TRMT1L	catRAPID	--
SH3PXD2A-AS1	ZNF551	catRAPID	TF
SH3PXD2A-AS1	NUFIP2	catRAPID	--
SH3PXD2A-AS1	ZBTB33	catRAPID	TF
SH3PXD2A-AS1	PEG10	catRAPID	--
SH3PXD2A-AS1	ZNF429	catRAPID	--
SH3PXD2A-AS1	FOXP4	catRAPID	--
SH3PXD2A-AS1	CARF	catRAPID	--
SH3PXD2A-AS1	SIX5	catRAPID	TF
SH3PXD2A-AS1	ZNF710	catRAPID	TF
SH3PXD2A-AS1	AGGF1	catRAPID	--
SH3PXD2A-AS1	ZNF366	catRAPID	--
SH3PXD2A-AS1	DDX51	catRAPID	TF
SH3PXD2A-AS1	HJURP	catRAPID	--
SH3PXD2A-AS1	ZNF280C	catRAPID	--
SH3PXD2A-AS1	ZNF418	catRAPID	--
SH3PXD2A-AS1	ZNF526	catRAPID	--
SH3PXD2A-AS1	DDX1	catRAPID	TF
SH3PXD2A-AS1	RTF1	catRAPID	--
SH3PXD2A-AS1	LARP4B	catRAPID	TF
SH3PXD2A-AS1	RAD54L	catRAPID	TF
SH3PXD2A-AS1	DDX17	catRAPID	TF
SH3PXD2A-AS1	KHSRP	catRAPID	TF
SH3PXD2A-AS1	PTCD3	catRAPID	--
SH3PXD2A-AS1	DUS3L	catRAPID	TF
SH3PXD2A-AS1	SCMH1	catRAPID	TF
SH3PXD2A-AS1	PUS7	catRAPID	--
SH3PXD2A-AS1	TWNK	catRAPID	--
SH3PXD2A-AS1	WRNIP1	catRAPID	TF
SH3PXD2A-AS1	TCF12	catRAPID	TF
SH3PXD2A-AS1	ELF4	catRAPID	TF
SH3PXD2A-AS1	KIF2C	catRAPID	--
SH3PXD2A-AS1	DDX50	catRAPID	TF
SH3PXD2A-AS1	TCF25	catRAPID	--
SH3PXD2A-AS1	PAPOLG	catRAPID	--
SH3PXD2A-AS1	PARP12	catRAPID	--
SH3PXD2A-AS1	ZNF700	catRAPID	--
SH3PXD2A-AS1	PNN	catRAPID	--
SH3PXD2A-AS1	FOXP1	catRAPID	TF
SH3PXD2A-AS1	TP63	catRAPID	TF
SH3PXD2A-AS1	UNKL	catRAPID	--
SH3PXD2A-AS1	SP110	catRAPID	TF
SH3PXD2A-AS1	PATZ1	catRAPID	TF
SH3PXD2A-AS1	ARNT2	catRAPID	TF
SH3PXD2A-AS1	ZBTB20	catRAPID	TF
SH3PXD2A-AS1	DDX18	catRAPID	TF
SH3PXD2A-AS1	DDX43	catRAPID	--
SH3PXD2A-AS1	CXXC1	catRAPID	TF
SH3PXD2A-AS1	CALCOCO1	catRAPID	--
SH3PXD2A-AS1	ORC3	catRAPID	--
SH3PXD2A-AS1	DBF4	catRAPID	TF
SH3PXD2A-AS1	TBK1	catRAPID	--
SH3PXD2A-AS1	RABGEF1	catRAPID	--
SH3PXD2A-AS1	CPSF3	catRAPID	--
SH3PXD2A-AS1	AKAP8L	catRAPID	TF
SH3PXD2A-AS1	POLI	catRAPID	--
SH3PXD2A-AS1	FZD1	catRAPID	--
SH3PXD2A-AS1	RNF6	catRAPID	TF
SH3PXD2A-AS1	ZNF510	catRAPID	--
SH3PXD2A-AS1	ZBTB1	catRAPID	TF
SH3PXD2A-AS1	HIF3A	catRAPID	TF
SH3PXD2A-AS1	ZNF175	catRAPID	TF
SH3PXD2A-AS1	NFE2L3	catRAPID	TF
SH3PXD2A-AS1	ANXA1	catRAPID	--
SH3PXD2A-AS1	TAF7	catRAPID	TF
SH3PXD2A-AS1	ALYREF	catRAPID	TF
SH3PXD2A-AS1	ISG20L2	catRAPID	TF

## Sheet: Table S3 shee2
Table S3: SH3PXD2A-AS1-TF-target hierarchical network .
Sheet2 SH3PXD2A-AS1-TF-target hierarchical network, including SH3PXD2A-AS1-TF interaction and TF-target regulation data.
Gene1	Gene2	type
SH3PXD2A-AS1	MEIS3P1	lncRNA-TF-interaction
SH3PXD2A-AS1	DPRX	lncRNA-TF-interaction
SH3PXD2A-AS1	RFXAP	lncRNA-TF-interaction
SH3PXD2A-AS1	ZNF593	lncRNA-TF-interaction
SH3PXD2A-AS1	RFXANK	lncRNA-TF-interaction
SH3PXD2A-AS1	HMGB3	lncRNA-TF-interaction
SH3PXD2A-AS1	MAFG	lncRNA-TF-interaction
SH3PXD2A-AS1	SNAI2	lncRNA-TF-interaction
SH3PXD2A-AS1	DLX3	lncRNA-TF-interaction
SH3PXD2A-AS1	MAFK	lncRNA-TF-interaction
SH3PXD2A-AS1	MSC	lncRNA-TF-interaction
SH3PXD2A-AS1	HIST1H2BK	lncRNA-TF-interaction
SH3PXD2A-AS1	PQBP1	lncRNA-TF-interaction
SH3PXD2A-AS1	EDF1	lncRNA-TF-interaction
SH3PXD2A-AS1	RNASEH1	lncRNA-TF-interaction
SH3PXD2A-AS1	SPAG7	lncRNA-TF-interaction
SH3PXD2A-AS1	E2F6	lncRNA-TF-interaction
SH3PXD2A-AS1	PRKRA	lncRNA-TF-interaction
SH3PXD2A-AS1	KLF7	lncRNA-TF-interaction
SH3PXD2A-AS1	CPSF4	lncRNA-TF-interaction
SH3PXD2A-AS1	MBD3	lncRNA-TF-interaction
SH3PXD2A-AS1	PTTG1	lncRNA-TF-interaction
SH3PXD2A-AS1	HMGN1	lncRNA-TF-interaction
SH3PXD2A-AS1	SNRPA	lncRNA-TF-interaction
SH3PXD2A-AS1	H2AFZ	lncRNA-TF-interaction
SH3PXD2A-AS1	LYL1	lncRNA-TF-interaction
SH3PXD2A-AS1	FOSL1	lncRNA-TF-interaction
SH3PXD2A-AS1	H2AFX	lncRNA-TF-interaction
SH3PXD2A-AS1	MGMT	lncRNA-TF-interaction
SH3PXD2A-AS1	ZNF32	lncRNA-TF-interaction
SH3PXD2A-AS1	HMGA1	lncRNA-TF-interaction
SH3PXD2A-AS1	JUNB	lncRNA-TF-interaction
SH3PXD2A-AS1	JUND	lncRNA-TF-interaction
SH3PXD2A-AS1	XBP1	lncRNA-TF-interaction
SH3PXD2A-AS1	SPI1	lncRNA-TF-interaction
SH3PXD2A-AS1	ATF1	lncRNA-TF-interaction
SH3PXD2A-AS1	ATF3	lncRNA-TF-interaction
SH3PXD2A-AS1	POLR2E	lncRNA-TF-interaction
SH3PXD2A-AS1	USF1	lncRNA-TF-interaction
SH3PXD2A-AS1	NFYA	lncRNA-TF-interaction
SH3PXD2A-AS1	NFYB	lncRNA-TF-interaction
SH3PXD2A-AS1	LMO2	lncRNA-TF-interaction
SH3PXD2A-AS1	HMGB2	lncRNA-TF-interaction
SH3PXD2A-AS1	MSX1	lncRNA-TF-interaction
SH3PXD2A-AS1	HOXA11	lncRNA-TF-interaction
SH3PXD2A-AS1	HNRNPH3	lncRNA-TF-interaction
SH3PXD2A-AS1	RPA3	lncRNA-TF-interaction
SH3PXD2A-AS1	DDIT3	lncRNA-TF-interaction
SH3PXD2A-AS1	POLR2I	lncRNA-TF-interaction
SH3PXD2A-AS1	ID1	lncRNA-TF-interaction
SH3PXD2A-AS1	CDKN2A	lncRNA-TF-interaction
SH3PXD2A-AS1	EIF1AX	lncRNA-TF-interaction
SH3PXD2A-AS1	CEBPD	lncRNA-TF-interaction
SH3PXD2A-AS1	NCBP2	lncRNA-TF-interaction
SH3PXD2A-AS1	GTF2A2	lncRNA-TF-interaction
SH3PXD2A-AS1	CEBPG	lncRNA-TF-interaction
SH3PXD2A-AS1	DLX6	lncRNA-TF-interaction
SH3PXD2A-AS1	H2BFS	lncRNA-TF-interaction
SH3PXD2A-AS1	SCAND1	lncRNA-TF-interaction
SH3PXD2A-AS1	HIST1H2BD	lncRNA-TF-interaction
SH3PXD2A-AS1	MAX	lncRNA-TF-interaction
SH3PXD2A-AS1	LMO4	lncRNA-TF-interaction
SH3PXD2A-AS1	RPS11	lncRNA-TF-interaction
SH3PXD2A-AS1	TBPL1	lncRNA-TF-interaction
SH3PXD2A-AS1	POLR2G	lncRNA-TF-interaction
SH3PXD2A-AS1	CNBP	lncRNA-TF-interaction
SH3PXD2A-AS1	RPL23A	lncRNA-TF-interaction
SH3PXD2A-AS1	POLR2L	lncRNA-TF-interaction
SH3PXD2A-AS1	TRA2B	lncRNA-TF-interaction
SH3PXD2A-AS1	EIF5A	lncRNA-TF-interaction
SH3PXD2A-AS1	BTG2	lncRNA-TF-interaction
SH3PXD2A-AS1	SRSF3	lncRNA-TF-interaction
SH3PXD2A-AS1	H3F3A	lncRNA-TF-interaction
SH3PXD2A-AS1	U2AF1	lncRNA-TF-interaction
SH3PXD2A-AS1	DR1	lncRNA-TF-interaction
SH3PXD2A-AS1	ID2	lncRNA-TF-interaction
SH3PXD2A-AS1	ID3	lncRNA-TF-interaction
SH3PXD2A-AS1	HHEX	lncRNA-TF-interaction
SH3PXD2A-AS1	SSBP1	lncRNA-TF-interaction
SH3PXD2A-AS1	RAD51	lncRNA-TF-interaction
SH3PXD2A-AS1	ZFP36L1	lncRNA-TF-interaction
SH3PXD2A-AS1	TEF	lncRNA-TF-interaction
SH3PXD2A-AS1	TCF15	lncRNA-TF-interaction
SH3PXD2A-AS1	AIMP1	lncRNA-TF-interaction
SH3PXD2A-AS1	SRSF5	lncRNA-TF-interaction
SH3PXD2A-AS1	CBFB	lncRNA-TF-interaction
SH3PXD2A-AS1	CIRBP	lncRNA-TF-interaction
SH3PXD2A-AS1	HES1	lncRNA-TF-interaction
SH3PXD2A-AS1	MXD4	lncRNA-TF-interaction
SH3PXD2A-AS1	DRAP1	lncRNA-TF-interaction
SH3PXD2A-AS1	ZNF146	lncRNA-TF-interaction
SH3PXD2A-AS1	TAF13	lncRNA-TF-interaction
SH3PXD2A-AS1	TAF11	lncRNA-TF-interaction
SH3PXD2A-AS1	HMGN3	lncRNA-TF-interaction
SH3PXD2A-AS1	BATF	lncRNA-TF-interaction
SH3PXD2A-AS1	HLF	lncRNA-TF-interaction
SH3PXD2A-AS1	MRPL23	lncRNA-TF-interaction
SH3PXD2A-AS1	HIST2H2BE	lncRNA-TF-interaction
SH3PXD2A-AS1	ZNF542P	lncRNA-TF-interaction
SH3PXD2A-AS1	HIST2H2AA3	lncRNA-TF-interaction
SH3PXD2A-AS1	LBX2	lncRNA-TF-interaction
SH3PXD2A-AS1	H2AFV	lncRNA-TF-interaction
SH3PXD2A-AS1	THOC6	lncRNA-TF-interaction
SH3PXD2A-AS1	ZNF444	lncRNA-TF-interaction
SH3PXD2A-AS1	ZNF664	lncRNA-TF-interaction
SH3PXD2A-AS1	ZNF511	lncRNA-TF-interaction
SH3PXD2A-AS1	ZNF740	lncRNA-TF-interaction
SH3PXD2A-AS1	OSR1	lncRNA-TF-interaction
SH3PXD2A-AS1	ZCCHC10	lncRNA-TF-interaction
SH3PXD2A-AS1	NAT14	lncRNA-TF-interaction
SH3PXD2A-AS1	TWIST2	lncRNA-TF-interaction
SH3PXD2A-AS1	JDP2	lncRNA-TF-interaction
SH3PXD2A-AS1	H1FX	lncRNA-TF-interaction
SH3PXD2A-AS1	RBPMS	lncRNA-TF-interaction
SH3PXD2A-AS1	HIST1H2AC	lncRNA-TF-interaction
SH3PXD2A-AS1	ZNF524	lncRNA-TF-interaction
SH3PXD2A-AS1	RBM18	lncRNA-TF-interaction
SH3PXD2A-AS1	TCEANC2	lncRNA-TF-interaction
SH3PXD2A-AS1	ZNF75A	lncRNA-TF-interaction
SH3PXD2A-AS1	TSC22D3	lncRNA-TF-interaction
SH3PXD2A-AS1	KLF6	lncRNA-TF-interaction
SH3PXD2A-AS1	ASCL2	lncRNA-TF-interaction
SH3PXD2A-AS1	CITED2	lncRNA-TF-interaction
SH3PXD2A-AS1	HOPX	lncRNA-TF-interaction
SH3PXD2A-AS1	TREX2	lncRNA-TF-interaction
SH3PXD2A-AS1	MXD3	lncRNA-TF-interaction
SH3PXD2A-AS1	NIFK	lncRNA-TF-interaction
SH3PXD2A-AS1	EIF5A2	lncRNA-TF-interaction
SH3PXD2A-AS1	ING2	lncRNA-TF-interaction
SH3PXD2A-AS1	RNASE7	lncRNA-TF-interaction
SH3PXD2A-AS1	ZNF576	lncRNA-TF-interaction
SH3PXD2A-AS1	ZMAT3	lncRNA-TF-interaction
SH3PXD2A-AS1	POLE4	lncRNA-TF-interaction
SH3PXD2A-AS1	BATF3	lncRNA-TF-interaction
SH3PXD2A-AS1	POLE3	lncRNA-TF-interaction
SH3PXD2A-AS1	CTNNBIP1	lncRNA-TF-interaction
SH3PXD2A-AS1	ZNRD1	lncRNA-TF-interaction
SH3PXD2A-AS1	ZMAT5	lncRNA-TF-interaction
SH3PXD2A-AS1	CNOT8	lncRNA-TF-interaction
SH3PXD2A-AS1	MLX	lncRNA-TF-interaction
SH3PXD2A-AS1	ELF5	lncRNA-TF-interaction
SH3PXD2A-AS1	ABT1	lncRNA-TF-interaction
SH3PXD2A-AS1	MAFF	lncRNA-TF-interaction
SH3PXD2A-AS1	BARX2	lncRNA-TF-interaction
SH3PXD2A-AS1	PPIE	lncRNA-TF-interaction
SH3PXD2A-AS1	ATF5	lncRNA-TF-interaction
SH3PXD2A-AS1	MRPS17	lncRNA-TF-interaction
SH3PXD2A-AS1	CARHSP1	lncRNA-TF-interaction
SH3PXD2A-AS1	POLR3K	lncRNA-TF-interaction
SH3PXD2A-AS1	KLF13	lncRNA-TF-interaction
SH3PXD2A-AS1	HEY1	lncRNA-TF-interaction
SH3PXD2A-AS1	SUZ12	lncRNA-TF-interaction
SH3PXD2A-AS1	TBX3	lncRNA-TF-interaction
SH3PXD2A-AS1	PIAS1	lncRNA-TF-interaction
SH3PXD2A-AS1	SRP72	lncRNA-TF-interaction
SH3PXD2A-AS1	LTF	lncRNA-TF-interaction
SH3PXD2A-AS1	SKI	lncRNA-TF-interaction
SH3PXD2A-AS1	XRCC5	lncRNA-TF-interaction
SH3PXD2A-AS1	POU2F1	lncRNA-TF-interaction
SH3PXD2A-AS1	ATF6	lncRNA-TF-interaction
SH3PXD2A-AS1	NCL	lncRNA-TF-interaction
SH3PXD2A-AS1	MZF1	lncRNA-TF-interaction
SH3PXD2A-AS1	MCM5	lncRNA-TF-interaction
SH3PXD2A-AS1	RECQL	lncRNA-TF-interaction
SH3PXD2A-AS1	RFX2	lncRNA-TF-interaction
SH3PXD2A-AS1	CTCF	lncRNA-TF-interaction
SH3PXD2A-AS1	FXR2	lncRNA-TF-interaction
SH3PXD2A-AS1	ZNF84	lncRNA-TF-interaction
SH3PXD2A-AS1	POU6F2	lncRNA-TF-interaction
SH3PXD2A-AS1	ADARB1	lncRNA-TF-interaction
SH3PXD2A-AS1	FOXK1	lncRNA-TF-interaction
SH3PXD2A-AS1	SSRP1	lncRNA-TF-interaction
SH3PXD2A-AS1	CSTF3	lncRNA-TF-interaction
SH3PXD2A-AS1	TRIM32	lncRNA-TF-interaction
SH3PXD2A-AS1	TBX2	lncRNA-TF-interaction
SH3PXD2A-AS1	PABPC4	lncRNA-TF-interaction
SH3PXD2A-AS1	IRF5	lncRNA-TF-interaction
SH3PXD2A-AS1	ZNF267	lncRNA-TF-interaction
SH3PXD2A-AS1	STAT4	lncRNA-TF-interaction
SH3PXD2A-AS1	NOLC1	lncRNA-TF-interaction
SH3PXD2A-AS1	EZH2	lncRNA-TF-interaction
SH3PXD2A-AS1	CPEB4	lncRNA-TF-interaction
SH3PXD2A-AS1	ZNF750	lncRNA-TF-interaction
SH3PXD2A-AS1	ESRP1	lncRNA-TF-interaction
SH3PXD2A-AS1	ZNF551	lncRNA-TF-interaction
SH3PXD2A-AS1	ZBTB33	lncRNA-TF-interaction
SH3PXD2A-AS1	SIX5	lncRNA-TF-interaction
SH3PXD2A-AS1	ZNF710	lncRNA-TF-interaction
SH3PXD2A-AS1	DDX51	lncRNA-TF-interaction
SH3PXD2A-AS1	DDX1	lncRNA-TF-interaction
SH3PXD2A-AS1	LARP4B	lncRNA-TF-interaction
SH3PXD2A-AS1	RAD54L	lncRNA-TF-interaction
SH3PXD2A-AS1	DDX17	lncRNA-TF-interaction
SH3PXD2A-AS1	KHSRP	lncRNA-TF-interaction
SH3PXD2A-AS1	DUS3L	lncRNA-TF-interaction
SH3PXD2A-AS1	SCMH1	lncRNA-TF-interaction
SH3PXD2A-AS1	WRNIP1	lncRNA-TF-interaction
SH3PXD2A-AS1	TCF12	lncRNA-TF-interaction
SH3PXD2A-AS1	ELF4	lncRNA-TF-interaction
SH3PXD2A-AS1	DDX50	lncRNA-TF-interaction
SH3PXD2A-AS1	FOXP1	lncRNA-TF-interaction
SH3PXD2A-AS1	TP63	lncRNA-TF-interaction
SH3PXD2A-AS1	SP110	lncRNA-TF-interaction
SH3PXD2A-AS1	PATZ1	lncRNA-TF-interaction
SH3PXD2A-AS1	ARNT2	lncRNA-TF-interaction
SH3PXD2A-AS1	ZBTB20	lncRNA-TF-interaction
SH3PXD2A-AS1	DDX18	lncRNA-TF-interaction
SH3PXD2A-AS1	CXXC1	lncRNA-TF-interaction
SH3PXD2A-AS1	DBF4	lncRNA-TF-interaction
SH3PXD2A-AS1	AKAP8L	lncRNA-TF-interaction
SH3PXD2A-AS1	RNF6	lncRNA-TF-interaction
SH3PXD2A-AS1	ZBTB1	lncRNA-TF-interaction
SH3PXD2A-AS1	HIF3A	lncRNA-TF-interaction
SH3PXD2A-AS1	ZNF175	lncRNA-TF-interaction
SH3PXD2A-AS1	NFE2L3	lncRNA-TF-interaction
SH3PXD2A-AS1	TAF7	lncRNA-TF-interaction
SH3PXD2A-AS1	ALYREF	lncRNA-TF-interaction
SH3PXD2A-AS1	ISG20L2	lncRNA-TF-interaction
DLX6	SH2D4A	TF-Target-Regulatory
IRF5	MLPH	TF-Target-Regulatory
SPI1	TRMT10B	TF-Target-Regulatory
ELF5	WASHC5	TF-Target-Regulatory
ZNF740	LIN7C	TF-Target-Regulatory
ATF1	MAPK8IP3	TF-Target-Regulatory
CTCF	NBPF9	TF-Target-Regulatory
SPI1	TGFBI	TF-Target-Regulatory
MZF1	MARCKSL1	TF-Target-Regulatory
CEBPG	USF1	TF-Target-Regulatory
DLX3	TECPR2	TF-Target-Regulatory
FOXK1	PDGFB	TF-Target-Regulatory
ZNF740	PABPC4	TF-Target-Regulatory
PATZ1	DMAP1	TF-Target-Regulatory
POU2F1	ALDH1A3	TF-Target-Regulatory
ZBTB33	SEPHS1	TF-Target-Regulatory
JUND	ETS2	TF-Target-Regulatory
FOXP1	VMAC	TF-Target-Regulatory
HOXA11	SMAD7	TF-Target-Regulatory
MZF1	TMEM102	TF-Target-Regulatory
FOXK1	SLC19A1	TF-Target-Regulatory
CTCF	TCEA2	TF-Target-Regulatory
FOXP1	NDUFAB1	TF-Target-Regulatory
SPI1	HGS	TF-Target-Regulatory
MEIS3P1	COQ8A	TF-Target-Regulatory
ATF3	POLH	TF-Target-Regulatory
PRKRA	DUSP23	TF-Target-Regulatory
SPI1	GABPA	TF-Target-Regulatory
TCF12	CDYL	TF-Target-Regulatory
ELF5	MTURN	TF-Target-Regulatory
SPI1	FBXO44	TF-Target-Regulatory
POU2F1	TOMM5	TF-Target-Regulatory
HEY1	TPD52L2	TF-Target-Regulatory
LMO2	SEPSECS	TF-Target-Regulatory
ATF1	RPLP2	TF-Target-Regulatory
POU2F1	HDAC10	TF-Target-Regulatory
NFYA	GCK	TF-Target-Regulatory
FOSL1	ITGB3	TF-Target-Regulatory
HMGA1	ELL2	TF-Target-Regulatory
POU2F1	ITPRID2	TF-Target-Regulatory
ZNF75A	GALNT2	TF-Target-Regulatory
SPI1	SMTN	TF-Target-Regulatory
FOXP1	RELA	TF-Target-Regulatory
XBP1	CHM	TF-Target-Regulatory
MZF1	C6orf120	TF-Target-Regulatory
FOXK1	SRRT	TF-Target-Regulatory
E2F6	C11orf95	TF-Target-Regulatory
POU2F1	DCHS1	TF-Target-Regulatory
SPI1	FAM122B	TF-Target-Regulatory
MZF1	PXK	TF-Target-Regulatory
ASCL2	CLN3	TF-Target-Regulatory
POLR2E	SDHC	TF-Target-Regulatory
ZNF75A	NAF1	TF-Target-Regulatory
POU6F2	RPS27L	TF-Target-Regulatory
LMO2	RPTOR	TF-Target-Regulatory
POU2F1	AP1G2	TF-Target-Regulatory
RFX2	SRP14	TF-Target-Regulatory
MAFF	MXD3	TF-Target-Regulatory
MAFK	AHCY	TF-Target-Regulatory
SPI1	CD14	TF-Target-Regulatory
KLF7	WDFY2	TF-Target-Regulatory
MAX	TBC1D7	TF-Target-Regulatory
KLF7	GDPD3	TF-Target-Regulatory
FOXP1	CTSB	TF-Target-Regulatory
ATF6	RNFT1	TF-Target-Regulatory
MSX1	SAMD4A	TF-Target-Regulatory
ZNF524	PDE8A	TF-Target-Regulatory
ATF5	TRIM28	TF-Target-Regulatory
HEY1	RPA1	TF-Target-Regulatory
MZF1	FLI1	TF-Target-Regulatory
EZH2	BOP1	TF-Target-Regulatory
MAX	EEF1B2	TF-Target-Regulatory
POU6F2	ELL2	TF-Target-Regulatory
LMO2	SEMA3F	TF-Target-Regulatory
TEF	TRIM24	TF-Target-Regulatory
ZNF740	SUMO3	TF-Target-Regulatory
ZNF75A	VWA8	TF-Target-Regulatory
MEIS3P1	KCMF1	TF-Target-Regulatory
OSR1	NEDD4	TF-Target-Regulatory
LMO2	AXL	TF-Target-Regulatory
PATZ1	HMGN2	TF-Target-Regulatory
ELF5	PHF19	TF-Target-Regulatory
RFXAP	FOXP1	TF-Target-Regulatory
MZF1	PBXIP1	TF-Target-Regulatory
ATF3	ANKRD13A	TF-Target-Regulatory
KLF7	CEP95	TF-Target-Regulatory
RFX2	BRMS1L	TF-Target-Regulatory
CEBPG	FAM76B	TF-Target-Regulatory
BARX2	PGAP1	TF-Target-Regulatory
MZF1	NUBPL	TF-Target-Regulatory
POU2F1	PRKAG2	TF-Target-Regulatory
TEF	DUSP16	TF-Target-Regulatory
XBP1	FKBP8	TF-Target-Regulatory
CEBPG	DDX6	TF-Target-Regulatory
FOXK1	DGCR8	TF-Target-Regulatory
LMO2	PPME1	TF-Target-Regulatory
LBX2	DHX9	TF-Target-Regulatory
BATF3	NUDT18	TF-Target-Regulatory
XBP1	GOLGB1	TF-Target-Regulatory
DLX6	NOD1	TF-Target-Regulatory
RNASE7	GUCY1A1	TF-Target-Regulatory
KLF7	TSN	TF-Target-Regulatory
KLF7	RSPH3	TF-Target-Regulatory
KLF7	PIH1D1	TF-Target-Regulatory
MAFK	DTNB	TF-Target-Regulatory
FOXP1	ZEB2	TF-Target-Regulatory
DBF4	RRP1B	TF-Target-Regulatory
SPI1	SEC24C	TF-Target-Regulatory
KLF7	MFN2	TF-Target-Regulatory
RFX2	GLB1	TF-Target-Regulatory
KLF7	C20orf96	TF-Target-Regulatory
SPI1	CENPBD1P1	TF-Target-Regulatory
SNAI2	UBAC1	TF-Target-Regulatory
HOPX	FOS	TF-Target-Regulatory
MAFK	NSUN3	TF-Target-Regulatory
PATZ1	MFSD12	TF-Target-Regulatory
POU2F1	DHX8	TF-Target-Regulatory
KLF7	LHPP	TF-Target-Regulatory
ZCCHC10	STIP1	TF-Target-Regulatory
MSX1	GNG11	TF-Target-Regulatory
DRAP1	C2orf49	TF-Target-Regulatory
MAX	STARD3	TF-Target-Regulatory
DLX3	TSTD2	TF-Target-Regulatory
PATZ1	PRPF38B	TF-Target-Regulatory
HOXA11	NCEH1	TF-Target-Regulatory
ATF1	ARMC6	TF-Target-Regulatory
ATF3	VPS11	TF-Target-Regulatory
NFYA	C19orf73	TF-Target-Regulatory
LMO2	DZIP1	TF-Target-Regulatory
XBP1	INHBA	TF-Target-Regulatory
MEIS3P1	RLF	TF-Target-Regulatory
KLF13	ADCY3	TF-Target-Regulatory
CEBPG	KCTD12	TF-Target-Regulatory
LMO2	PTOV1	TF-Target-Regulatory
ELF5	NDRG3	TF-Target-Regulatory
JUNB	STAT1	TF-Target-Regulatory
ZNF740	MRPL27	TF-Target-Regulatory
KLF13	DOCK2	TF-Target-Regulatory
MSX1	EVI2B	TF-Target-Regulatory
SNAI2	SSRP1	TF-Target-Regulatory
HEY1	ZNFX1	TF-Target-Regulatory
MSX1	SERAC1	TF-Target-Regulatory
ASCL2	HAX1	TF-Target-Regulatory
JDP2	WHRN	TF-Target-Regulatory
FOXP1	NEK6	TF-Target-Regulatory
RFX2	ITPR2	TF-Target-Regulatory
POU6F2	TNFSF15	TF-Target-Regulatory
ZNF740	S1PR2	TF-Target-Regulatory
POU2F1	VGLL4	TF-Target-Regulatory
MAX	LAMA4	TF-Target-Regulatory
ZNF740	TKFC	TF-Target-Regulatory
KLF7	RAB20	TF-Target-Regulatory
PATZ1	CHCHD6	TF-Target-Regulatory
ASCL2	UBE2Z	TF-Target-Regulatory
SPI1	LIG4	TF-Target-Regulatory
SPI1	CALD1	TF-Target-Regulatory
ZNF740	DHX58	TF-Target-Regulatory
RPS11	RPL15	TF-Target-Regulatory
CEBPD	TSC2	TF-Target-Regulatory
KLF7	RAB33B	TF-Target-Regulatory
KLF7	CTSV	TF-Target-Regulatory
ATF1	DMAC2	TF-Target-Regulatory
LYL1	HOPX	TF-Target-Regulatory
HMGA1	PACSIN2	TF-Target-Regulatory
JDP2	RANBP17	TF-Target-Regulatory
PATZ1	ARL8B	TF-Target-Regulatory
BATF3	MYCL	TF-Target-Regulatory
CTCF	CWC27	TF-Target-Regulatory
TEF	C1GALT1	TF-Target-Regulatory
HOXA11	NOD1	TF-Target-Regulatory
POU2F1	ACSL1	TF-Target-Regulatory
RFX2	EZR	TF-Target-Regulatory
H2AFX	UBE2S	TF-Target-Regulatory
PATZ1	TUBGCP4	TF-Target-Regulatory
MZF1	TATDN2	TF-Target-Regulatory
MZF1	ALDH1A2	TF-Target-Regulatory
TCF12	HELZ	TF-Target-Regulatory
MZF1	DUS2	TF-Target-Regulatory
POU6F2	SPINT2	TF-Target-Regulatory
TBX2	CYBA	TF-Target-Regulatory
PATZ1	VPS11	TF-Target-Regulatory
JUND	SMAP1	TF-Target-Regulatory
KLF7	BCL2	TF-Target-Regulatory
MZF1	CSRP1	TF-Target-Regulatory
FOXP1	STX3	TF-Target-Regulatory
POU2F1	OPN3	TF-Target-Regulatory
PATZ1	ADNP	TF-Target-Regulatory
POU6F2	UBAP2L	TF-Target-Regulatory
CTCF	FNBP4	TF-Target-Regulatory
MSX1	PPTC7	TF-Target-Regulatory
SNAI2	PCYT2	TF-Target-Regulatory
MSX1	WDFY1	TF-Target-Regulatory
MAX	SIPA1L3	TF-Target-Regulatory
KLF7	NECTIN3	TF-Target-Regulatory
MAFK	ATP6V1C1	TF-Target-Regulatory
ZNF740	PPP1R10	TF-Target-Regulatory
SPI1	B4GALT7	TF-Target-Regulatory
KLF7	CCDC107	TF-Target-Regulatory
ADARB1	RAB17	TF-Target-Regulatory
MAFF	CIRBP	TF-Target-Regulatory
ASCL2	APOBEC3B	TF-Target-Regulatory
POU6F2	ASXL2	TF-Target-Regulatory
JDP2	OST4	TF-Target-Regulatory
RFX2	RNF139	TF-Target-Regulatory
ATF1	ZDBF2	TF-Target-Regulatory
ZNF524	GOSR2	TF-Target-Regulatory
MZF1	ISG20L2	TF-Target-Regulatory
SIX5	ARAP1	TF-Target-Regulatory
MAX	ANP32B	TF-Target-Regulatory
MAX	SLC38A2	TF-Target-Regulatory
JDP2	RSU1	TF-Target-Regulatory
NFYA	CCDC32	TF-Target-Regulatory
RFX2	CDKN1A	TF-Target-Regulatory
CEBPG	SMAD3	TF-Target-Regulatory
HES1	NCLN	TF-Target-Regulatory
KLF13	ARRB1	TF-Target-Regulatory
ELF5	NGRN	TF-Target-Regulatory
ZNF75A	MED15	TF-Target-Regulatory
JDP2	SRSF3	TF-Target-Regulatory
SPI1	ACKR3	TF-Target-Regulatory
TWIST2	RBL2	TF-Target-Regulatory
ATF3	ZBTB9	TF-Target-Regulatory
SPI1	CDC6	TF-Target-Regulatory
MSX1	VBP1	TF-Target-Regulatory
FOXK1	MRPL17	TF-Target-Regulatory
ATF3	ACVRL1	TF-Target-Regulatory
FOXP1	MED26	TF-Target-Regulatory
ZNF740	TMEM138	TF-Target-Regulatory
DRAP1	GRK2	TF-Target-Regulatory
POLR2E	OAZ1	TF-Target-Regulatory
BARX2	NDUFV2	TF-Target-Regulatory
NFYA	LAMC3	TF-Target-Regulatory
POU2F1	SEC23A	TF-Target-Regulatory
IRF5	APOL1	TF-Target-Regulatory
MAFG	PRKCSH	TF-Target-Regulatory
CTCF	GMFB	TF-Target-Regulatory
CEBPD	SSR2	TF-Target-Regulatory
KLF13	KCTD21	TF-Target-Regulatory
DRAP1	SENP1	TF-Target-Regulatory
SPI1	RGCC	TF-Target-Regulatory
POU6F2	VAPB	TF-Target-Regulatory
ALYREF	RFC3	TF-Target-Regulatory
KLF7	FBLN2	TF-Target-Regulatory
ATF3	PCNT	TF-Target-Regulatory
JUND	ZNF143	TF-Target-Regulatory
LMO2	CAT	TF-Target-Regulatory
CEBPG	TLCD1	TF-Target-Regulatory
SPI1	LYRM1	TF-Target-Regulatory
MSX1	MGST1	TF-Target-Regulatory
PATZ1	STAT3	TF-Target-Regulatory
POU2F1	ZBTB33	TF-Target-Regulatory
KLF7	SDCCAG8	TF-Target-Regulatory
NFYA	OTULINL	TF-Target-Regulatory
TEF	IFI27L2	TF-Target-Regulatory
DLX3	ORAI1	TF-Target-Regulatory
CTCF	SYT8	TF-Target-Regulatory
MAFK	MORC3	TF-Target-Regulatory
POU6F2	NKAPD1	TF-Target-Regulatory
ZNF524	COPZ1	TF-Target-Regulatory
BARX2	PLCD1	TF-Target-Regulatory
MRPS17	GSPT1	TF-Target-Regulatory
MSX1	RAB11FIP4	TF-Target-Regulatory
TP63	INPP5F	TF-Target-Regulatory
CEBPD	MEAK7	TF-Target-Regulatory
KLF13	LTBP2	TF-Target-Regulatory
PATZ1	JPT1	TF-Target-Regulatory
SPI1	SPTAN1	TF-Target-Regulatory
HMGA1	SLC9A8	TF-Target-Regulatory
DDIT3	PGAP3	TF-Target-Regulatory
MZF1	FBXO9	TF-Target-Regulatory
POU2F1	ARHGEF7	TF-Target-Regulatory
KLF7	ZNF274	TF-Target-Regulatory
POU2F1	BAMBI	TF-Target-Regulatory
LMO2	STC1	TF-Target-Regulatory
LMO2	ADARB1	TF-Target-Regulatory
NFYA	SDC1	TF-Target-Regulatory
ELF5	CC2D1A	TF-Target-Regulatory
FOXK1	NAPA	TF-Target-Regulatory
POU2F1	POLE2	TF-Target-Regulatory
ASCL2	AL590822.2	TF-Target-Regulatory
POU2F1	PTBP3	TF-Target-Regulatory
POU2F1	PLEKHG4	TF-Target-Regulatory
SPI1	TIMM10	TF-Target-Regulatory
IRF5	GLI3	TF-Target-Regulatory
KLF7	LMBR1L	TF-Target-Regulatory
ATF3	AKT3	TF-Target-Regulatory
POU2F1	SMARCD2	TF-Target-Regulatory
DLX3	PABPC1	TF-Target-Regulatory
ZNF740	MRPL41	TF-Target-Regulatory
TCF12	POLD2	TF-Target-Regulatory
MAX	SPINT1	TF-Target-Regulatory
MZF1	DESI2	TF-Target-Regulatory
MEIS3P1	DHDDS	TF-Target-Regulatory
ELF4	EXOC5	TF-Target-Regulatory
ELF4	THOC5	TF-Target-Regulatory
ZNF740	RAD21	TF-Target-Regulatory
FOXP1	HACL1	TF-Target-Regulatory
FOXP1	UBXN6	TF-Target-Regulatory
ASCL2	KLF11	TF-Target-Regulatory
RFX2	ZNF599	TF-Target-Regulatory
RFX2	SGSM2	TF-Target-Regulatory
FOXK1	APOBEC3G	TF-Target-Regulatory
ELF4	GTF2I	TF-Target-Regulatory
PRKRA	GNS	TF-Target-Regulatory
OSR1	MRPS14	TF-Target-Regulatory
DLX6	RMI1	TF-Target-Regulatory
MAFK	LRRC45	TF-Target-Regulatory
ZNF740	ADSSL1	TF-Target-Regulatory
DLX3	MRPL10	TF-Target-Regulatory
SPI1	ZCCHC3	TF-Target-Regulatory
CEBPD	IRF8	TF-Target-Regulatory
TCF12	SSU72	TF-Target-Regulatory
TBX2	ATXN1	TF-Target-Regulatory
RNASE7	FAM107A	TF-Target-Regulatory
CEBPG	PER2	TF-Target-Regulatory
CTCF	ULK3	TF-Target-Regulatory
MZF1	VAV1	TF-Target-Regulatory
ATF3	C2CD2L	TF-Target-Regulatory
KLF7	PLEKHJ1	TF-Target-Regulatory
NFYA	NFASC	TF-Target-Regulatory
ZNF75A	SLC40A1	TF-Target-Regulatory
JDP2	ZC3H14	TF-Target-Regulatory
ELF5	HK1	TF-Target-Regulatory
POU2F1	SAAL1	TF-Target-Regulatory
POU2F1	GSS	TF-Target-Regulatory
POU2F1	ADAM17	TF-Target-Regulatory
POU2F1	ARMC1	TF-Target-Regulatory
KLF7	DCAF6	TF-Target-Regulatory
HMGA1	CARD6	TF-Target-Regulatory
ZNF524	ARHGAP27	TF-Target-Regulatory
MAX	ELP5	TF-Target-Regulatory
SPI1	B4GALT2	TF-Target-Regulatory
ATF3	RPL26L1	TF-Target-Regulatory
MSX1	AGK	TF-Target-Regulatory
IRF5	ZNF347	TF-Target-Regulatory
MZF1	ACSBG2	TF-Target-Regulatory
RNASE7	PPP1CB	TF-Target-Regulatory
SPI1	GGPS1	TF-Target-Regulatory
TP63	EPHX1	TF-Target-Regulatory
KLF7	TAPBPL	TF-Target-Regulatory
TCF12	ADGRA2	TF-Target-Regulatory
MAX	WEE1	TF-Target-Regulatory
POU2F1	DDHD2	TF-Target-Regulatory
CTCF	ZNF143	TF-Target-Regulatory
FOXP1	LACC1	TF-Target-Regulatory
ELF5	PEX10	TF-Target-Regulatory
NFYA	RALB	TF-Target-Regulatory
MLX	TADA1	TF-Target-Regulatory
MSX1	UBE2V2	TF-Target-Regulatory
POU2F1	BMX	TF-Target-Regulatory
CTCF	GAS2L3	TF-Target-Regulatory
ELF5	P4HB	TF-Target-Regulatory
CTCF	SPECC1L	TF-Target-Regulatory
POU2F1	RAB29	TF-Target-Regulatory
RFX2	RNASE7	TF-Target-Regulatory
DDIT3	PLEKHA7	TF-Target-Regulatory
POU2F1	MICAL1	TF-Target-Regulatory
XBP1	LRRFIP1	TF-Target-Regulatory
FOXP1	JAK3	TF-Target-Regulatory
FOXP1	SPTLC2	TF-Target-Regulatory
KLF13	STK10	TF-Target-Regulatory
ZNF524	ZNF471	TF-Target-Regulatory
RFX2	DUS3L	TF-Target-Regulatory
NIFK	LSM5	TF-Target-Regulatory
MSX1	RGL1	TF-Target-Regulatory
HLF	PFKFB3	TF-Target-Regulatory
MRPS17	LARS2	TF-Target-Regulatory
ADARB1	GET4	TF-Target-Regulatory
CEBPG	SYCP2L	TF-Target-Regulatory
NFE2L3	MYC	TF-Target-Regulatory
FOXP1	GTF2I	TF-Target-Regulatory
ASCL2	TMEM109	TF-Target-Regulatory
SPI1	NUP133	TF-Target-Regulatory
ATF3	SLC6A2	TF-Target-Regulatory
NFYA	SLC22A5	TF-Target-Regulatory
DBF4	SLC25A32	TF-Target-Regulatory
FOXP1	RLIM	TF-Target-Regulatory
SPI1	DUSP5	TF-Target-Regulatory
MZF1	NME1	TF-Target-Regulatory
SPI1	ACAP1	TF-Target-Regulatory
FOXP1	EIF4G2	TF-Target-Regulatory
HOXA11	USP8	TF-Target-Regulatory
ATF6	ATP2A2	TF-Target-Regulatory
MZF1	TEPSIN	TF-Target-Regulatory
NFYA	LOXL1	TF-Target-Regulatory
ZNF664	PAX8	TF-Target-Regulatory
SPI1	ATXN2L	TF-Target-Regulatory
POU6F2	VANGL2	TF-Target-Regulatory
MEIS3P1	DPP3	TF-Target-Regulatory
LBX2	TMF1	TF-Target-Regulatory
MAX	RIOK1	TF-Target-Regulatory
MAX	BTBD7	TF-Target-Regulatory
MAFF	MAN2C1	TF-Target-Regulatory
ASCL2	NTAN1	TF-Target-Regulatory
PATZ1	UACA	TF-Target-Regulatory
SSRP1	NLE1	TF-Target-Regulatory
E2F6	EGR1	TF-Target-Regulatory
HES1	BAG6	TF-Target-Regulatory
MEIS3P1	TRAF6	TF-Target-Regulatory
ELF5	EXOC2	TF-Target-Regulatory
POU2F1	NCSTN	TF-Target-Regulatory
ELF4	MKRN1	TF-Target-Regulatory
PRKRA	PNKD	TF-Target-Regulatory
MAX	WDR24	TF-Target-Regulatory
XBP1	BROX	TF-Target-Regulatory
HOXA11	CASP10	TF-Target-Regulatory
PATZ1	SAMD5	TF-Target-Regulatory
LMO2	TEPSIN	TF-Target-Regulatory
MSX1	CSNK1A1	TF-Target-Regulatory
POU2F1	DDX52	TF-Target-Regulatory
ZNF593	IFRD2	TF-Target-Regulatory
MAFK	TK1	TF-Target-Regulatory
MZF1	MBD5	TF-Target-Regulatory
CEBPG	ID3	TF-Target-Regulatory
FOXP1	RBM15	TF-Target-Regulatory
ELF4	EME1	TF-Target-Regulatory
KLF7	ZNF497	TF-Target-Regulatory
PATZ1	TSC1	TF-Target-Regulatory
MEIS3P1	NSD3	TF-Target-Regulatory
XBP1	TRIM37	TF-Target-Regulatory
MEIS3P1	SMYD3	TF-Target-Regulatory
KLF7	THBS1	TF-Target-Regulatory
PATZ1	RBSN	TF-Target-Regulatory
NFYA	NEMP1	TF-Target-Regulatory
FOXP1	ARHGEF1	TF-Target-Regulatory
RFX2	IFT46	TF-Target-Regulatory
PATZ1	ZNF564	TF-Target-Regulatory
JUND	NFIX	TF-Target-Regulatory
SPI1	SMAD3	TF-Target-Regulatory
FOXK1	MRVI1	TF-Target-Regulatory
MAX	DNAAF5	TF-Target-Regulatory
MZF1	GLIS3	TF-Target-Regulatory
POU2F1	RAPGEFL1	TF-Target-Regulatory
MAFK	YBX1	TF-Target-Regulatory
LBX2	EGFL7	TF-Target-Regulatory
MEIS3P1	CALCOCO1	TF-Target-Regulatory
DDX51	SVIL	TF-Target-Regulatory
JDP2	ANKS6	TF-Target-Regulatory
NFYA	MDH2	TF-Target-Regulatory
DDIT3	CHCHD6	TF-Target-Regulatory
ATF1	GCC1	TF-Target-Regulatory
DLX3	POLR2L	TF-Target-Regulatory
KLF7	CDKL5	TF-Target-Regulatory
KLF7	CASTOR1	TF-Target-Regulatory
KLF13	CHTOP	TF-Target-Regulatory
FOXP1	DLC1	TF-Target-Regulatory
RFX2	RNF20	TF-Target-Regulatory
SPI1	CTSB	TF-Target-Regulatory
FOXK1	ZNF148	TF-Target-Regulatory
RFX2	ZNF17	TF-Target-Regulatory
CBFB	ELK4	TF-Target-Regulatory
CEBPG	RPL7A	TF-Target-Regulatory
MSX1	MEIS3P1	TF-Target-Regulatory
ASCL2	ZNF460	TF-Target-Regulatory
KLF7	CAPN6	TF-Target-Regulatory
CEBPD	MEIS1	TF-Target-Regulatory
MSX1	ADNP	TF-Target-Regulatory
POU6F2	SYNJ1	TF-Target-Regulatory
LMO2	MTMR12	TF-Target-Regulatory
KLF7	RPS2	TF-Target-Regulatory
POLE3	WDR5	TF-Target-Regulatory
ATF1	GFM2	TF-Target-Regulatory
CTCF	RPS28	TF-Target-Regulatory
SNAI2	TMEM209	TF-Target-Regulatory
SPI1	SAMD12	TF-Target-Regulatory
FOXP1	STAT5B	TF-Target-Regulatory
HMGA1	LNPK	TF-Target-Regulatory
LMO2	FAM167A	TF-Target-Regulatory
TBX2	PHC1	TF-Target-Regulatory
SNAI2	CLIC4	TF-Target-Regulatory
USF1	ALDH1B1	TF-Target-Regulatory
DLX3	PUM2	TF-Target-Regulatory
ATF3	WDR5	TF-Target-Regulatory
HMGA1	MELK	TF-Target-Regulatory
FOXP1	CDKN3	TF-Target-Regulatory
TEF	MCL1	TF-Target-Regulatory
RFX2	PEA15	TF-Target-Regulatory
MAFF	GAMT	TF-Target-Regulatory
HMGA1	MYO9B	TF-Target-Regulatory
MSX1	CAPZA2	TF-Target-Regulatory
MSX1	PLEKHM3	TF-Target-Regulatory
RFX2	TRMT6	TF-Target-Regulatory
JDP2	CCNL1	TF-Target-Regulatory
MEIS3P1	TBC1D16	TF-Target-Regulatory
SPI1	CORO6	TF-Target-Regulatory
HOXA11	TUBE1	TF-Target-Regulatory
MAX	NUDT16L1	TF-Target-Regulatory
MAFG	SQLE	TF-Target-Regulatory
HOXA11	TOMM34	TF-Target-Regulatory
ZNF740	HSPA9	TF-Target-Regulatory
KLF7	ARL16	TF-Target-Regulatory
POU2F1	PPM1M	TF-Target-Regulatory
NFYA	ITGB3	TF-Target-Regulatory
MAX	ZNF846	TF-Target-Regulatory
ZBTB33	HOMER3	TF-Target-Regulatory
CEBPG	RLF	TF-Target-Regulatory
RFX2	HMGCS1	TF-Target-Regulatory
SPI1	MRM3	TF-Target-Regulatory
ADARB1	MAPK8IP3	TF-Target-Regulatory
MEIS3P1	ZNF253	TF-Target-Regulatory
CEBPG	KCTD14	TF-Target-Regulatory
SNRPA	SCARB1	TF-Target-Regulatory
ALYREF	GSTO1	TF-Target-Regulatory
ZNF75A	TCEA3	TF-Target-Regulatory
ZNF740	DDX5	TF-Target-Regulatory
TEF	ZNRF3	TF-Target-Regulatory
ASCL2	HSPB6	TF-Target-Regulatory
MAFG	LPP	TF-Target-Regulatory
FOXK1	PLXDC2	TF-Target-Regulatory
FOXP1	EYA2	TF-Target-Regulatory
FOXK1	TRIP6	TF-Target-Regulatory
ZNF75A	ADNP	TF-Target-Regulatory
HLF	PPP1R13L	TF-Target-Regulatory
CTCF	MACO1	TF-Target-Regulatory
RNASEH1	GLRX3	TF-Target-Regulatory
POU2F1	BIRC2	TF-Target-Regulatory
HMGA1	GNS	TF-Target-Regulatory
ELF5	RAB33B	TF-Target-Regulatory
MZF1	CMKLR1	TF-Target-Regulatory
KLF7	TMSB10	TF-Target-Regulatory
JDP2	MINDY4	TF-Target-Regulatory
SNAI2	USP43	TF-Target-Regulatory
HMGA1	MYADM	TF-Target-Regulatory
TEF	BTN3A3	TF-Target-Regulatory
CTCF	TMEM53	TF-Target-Regulatory
RFX2	BMF	TF-Target-Regulatory
SPI1	CTC1	TF-Target-Regulatory
MZF1	THEMIS2	TF-Target-Regulatory
POU2F1	SGPL1	TF-Target-Regulatory
POU2F1	C1orf162	TF-Target-Regulatory
MAFK	IFIT5	TF-Target-Regulatory
TBX2	PAM	TF-Target-Regulatory
KLF7	ARMC5	TF-Target-Regulatory
ELF5	RPS24	TF-Target-Regulatory
TBX2	YTHDF1	TF-Target-Regulatory
TBX2	FMO4	TF-Target-Regulatory
TCF12	ATG12	TF-Target-Regulatory
POU2F1	RPL18	TF-Target-Regulatory
HOXA11	RARG	TF-Target-Regulatory
RFX2	FAM214B	TF-Target-Regulatory
HMGA1	LDLRAP1	TF-Target-Regulatory
DLX6	BAZ1A	TF-Target-Regulatory
ASCL2	NR1H2	TF-Target-Regulatory
SPI1	ARHGAP44	TF-Target-Regulatory
USF1	GLYR1	TF-Target-Regulatory
ATF3	DAZAP1	TF-Target-Regulatory
ZNF740	EBPL	TF-Target-Regulatory
JDP2	PALB2	TF-Target-Regulatory
RFX2	ZDHHC3	TF-Target-Regulatory
NFYA	LYN	TF-Target-Regulatory
SPI1	RNF139	TF-Target-Regulatory
BATF3	UBQLN1	TF-Target-Regulatory
NFYA	ZC3H11A	TF-Target-Regulatory
XBP1	PPM1A	TF-Target-Regulatory
XBP1	HID1	TF-Target-Regulatory
POU6F2	MERTK	TF-Target-Regulatory
MAX	CRLF1	TF-Target-Regulatory
POU6F2	SPAG4	TF-Target-Regulatory
POU2F1	BAX	TF-Target-Regulatory
SPI1	TM9SF2	TF-Target-Regulatory
DLX6	PRR14L	TF-Target-Regulatory
FOXK1	BNIP1	TF-Target-Regulatory
ELF4	ZNF561	TF-Target-Regulatory
FOXP1	SAMHD1	TF-Target-Regulatory
ELF5	U2SURP	TF-Target-Regulatory
MEIS3P1	P2RY6	TF-Target-Regulatory
HEY1	RTN4	TF-Target-Regulatory
MSX1	NKIRAS2	TF-Target-Regulatory
SNAI2	RELL2	TF-Target-Regulatory
FOXP1	SP100	TF-Target-Regulatory
SPI1	SNX33	TF-Target-Regulatory
RFX2	BRWD3	TF-Target-Regulatory
MEIS3P1	ZNF438	TF-Target-Regulatory
TP63	CLCN3	TF-Target-Regulatory
POU2F1	SHPRH	TF-Target-Regulatory
ASCL2	BIRC5	TF-Target-Regulatory
ELF5	ANKRD16	TF-Target-Regulatory
H2AFX	CDC20	TF-Target-Regulatory
CEBPD	GLRX	TF-Target-Regulatory
TP63	B3GAT3	TF-Target-Regulatory
ELF4	SOBP	TF-Target-Regulatory
MZF1	AXL	TF-Target-Regulatory
HMGA1	MZF1	TF-Target-Regulatory
IRF5	MNT	TF-Target-Regulatory
ELF5	ANKZF1	TF-Target-Regulatory
MAFK	UXS1	TF-Target-Regulatory
ZNF524	ATG4A	TF-Target-Regulatory
MEIS3P1	MSI2	TF-Target-Regulatory
DLX3	TGIF1	TF-Target-Regulatory
FOXP1	RAB32	TF-Target-Regulatory
CTCF	MAP7	TF-Target-Regulatory
POU6F2	MCM8	TF-Target-Regulatory
H2AFX	ASF1B	TF-Target-Regulatory
MZF1	KRI1	TF-Target-Regulatory
POU6F2	CCDC82	TF-Target-Regulatory
CTCF	TGFBI	TF-Target-Regulatory
MZF1	PDCD2	TF-Target-Regulatory
JDP2	TRIOBP	TF-Target-Regulatory
SPI1	NXPH3	TF-Target-Regulatory
POLR2E	TMED2	TF-Target-Regulatory
SPI1	PUM1	TF-Target-Regulatory
MZF1	POLR1C	TF-Target-Regulatory
HLF	ERI2	TF-Target-Regulatory
ZNF740	WRAP53	TF-Target-Regulatory
ASCL2	TK1	TF-Target-Regulatory
ELF4	COPE	TF-Target-Regulatory
POU6F2	CADPS2	TF-Target-Regulatory
MAFG	CCDC58	TF-Target-Regulatory
ELF5	RPL10	TF-Target-Regulatory
LBX2	TCF4	TF-Target-Regulatory
ELF4	ZNF350	TF-Target-Regulatory
CTCF	CEPT1	TF-Target-Regulatory
RFX2	NAA16	TF-Target-Regulatory
KLF13	NAF1	TF-Target-Regulatory
RFX2	TRMO	TF-Target-Regulatory
XBP1	GINS4	TF-Target-Regulatory
ATF6	TCEANC2	TF-Target-Regulatory
JDP2	NDRG1	TF-Target-Regulatory
PATZ1	GNB5	TF-Target-Regulatory
ZNF740	HAUS8	TF-Target-Regulatory
H1FX	SPATA25	TF-Target-Regulatory
ATF1	STON2	TF-Target-Regulatory
ATF1	CENPE	TF-Target-Regulatory
KLF13	SLC19A3	TF-Target-Regulatory
ATF3	ASB13	TF-Target-Regulatory
MAFG	SOCS6	TF-Target-Regulatory
FOXP1	CDK5RAP3	TF-Target-Regulatory
NFYA	TMTC4	TF-Target-Regulatory
ZNF740	PRMT5	TF-Target-Regulatory
ELF5	NFX1	TF-Target-Regulatory
HMGA1	ANXA2	TF-Target-Regulatory
JDP2	CPLANE2	TF-Target-Regulatory
RFX2	CCDC32	TF-Target-Regulatory
PPIE	NUP37	TF-Target-Regulatory
MZF1	ZNF398	TF-Target-Regulatory
HEY1	TBC1D8	TF-Target-Regulatory
CTCF	MINPP1	TF-Target-Regulatory
FOXP1	MRPS12	TF-Target-Regulatory
MAFK	OS9	TF-Target-Regulatory
CTCF	ALDH1A3	TF-Target-Regulatory
POU2F1	PGP	TF-Target-Regulatory
LBX2	MTHFD1L	TF-Target-Regulatory
TEF	AKAP12	TF-Target-Regulatory
MZF1	GNL1	TF-Target-Regulatory
E2F6	CCNT2	TF-Target-Regulatory
CTCF	SLC37A2	TF-Target-Regulatory
USF1	ZNF277	TF-Target-Regulatory
DPRX	CPNE3	TF-Target-Regulatory
POU6F2	BRCA2	TF-Target-Regulatory
MZF1	SPATA24	TF-Target-Regulatory
TCF12	CGGBP1	TF-Target-Regulatory
ELF4	USP30	TF-Target-Regulatory
EZH2	ZSWIM6	TF-Target-Regulatory
TP63	ERG	TF-Target-Regulatory
CTCF	XRCC3	TF-Target-Regulatory
MAX	RAB40C	TF-Target-Regulatory
ELF5	INVS	TF-Target-Regulatory
HOXA11	CCDC9B	TF-Target-Regulatory
HOXA11	NR2F1	TF-Target-Regulatory
MAFK	PAN2	TF-Target-Regulatory
MZF1	AKT3	TF-Target-Regulatory
TCF12	CHTOP	TF-Target-Regulatory
SNAI2	LRRFIP2	TF-Target-Regulatory
MAFK	CLK1	TF-Target-Regulatory
MZF1	TRUB2	TF-Target-Regulatory
TEF	ACSL5	TF-Target-Regulatory
RFX2	ZFP36L2	TF-Target-Regulatory
POU2F1	UBN2	TF-Target-Regulatory
CTCF	SERP1	TF-Target-Regulatory
LBX2	ZFYVE1	TF-Target-Regulatory
ELF4	FRS2	TF-Target-Regulatory
RNASE7	GIMAP6	TF-Target-Regulatory
FOXK1	AEBP1	TF-Target-Regulatory
ELF5	UFSP2	TF-Target-Regulatory
TEF	TRIB3	TF-Target-Regulatory
POU2F1	GJC1	TF-Target-Regulatory
CEBPD	MSN	TF-Target-Regulatory
POU2F1	DDB1	TF-Target-Regulatory
HMGA1	ZNF24	TF-Target-Regulatory
MAFF	VEGFA	TF-Target-Regulatory
KLF7	MIA2	TF-Target-Regulatory
POU2F1	COMT	TF-Target-Regulatory
POU6F2	ELMOD2	TF-Target-Regulatory
USF1	NARF	TF-Target-Regulatory
DDIT3	IGF2BP2	TF-Target-Regulatory
POU2F1	TRIM23	TF-Target-Regulatory
ASCL2	EDARADD	TF-Target-Regulatory
JDP2	MTHFD2L	TF-Target-Regulatory
KLF7	SMC3	TF-Target-Regulatory
TP63	FBLN2	TF-Target-Regulatory
MAX	AFAP1	TF-Target-Regulatory
POU2F1	SLC6A17	TF-Target-Regulatory
MZF1	NADK	TF-Target-Regulatory
MAFK	ITGAX	TF-Target-Regulatory
POU2F1	ATG4B	TF-Target-Regulatory
CTCF	ATAD3B	TF-Target-Regulatory
MAX	TAPBPL	TF-Target-Regulatory
HMGA1	NFE2L1	TF-Target-Regulatory
ADARB1	MDM2	TF-Target-Regulatory
ZNF740	SDHAF2	TF-Target-Regulatory
BATF3	HAUS5	TF-Target-Regulatory
ATF3	UBAP2L	TF-Target-Regulatory
H2AFZ	COA6	TF-Target-Regulatory
BATF3	XRCC5	TF-Target-Regulatory
RFX2	TNKS1BP1	TF-Target-Regulatory
BATF3	ATP13A2	TF-Target-Regulatory
CTCF	BBC3	TF-Target-Regulatory
ATF1	NTRK2	TF-Target-Regulatory
BATF3	RAB3GAP2	TF-Target-Regulatory
DBF4	SUV39H2	TF-Target-Regulatory
MAFK	PTTG1IP	TF-Target-Regulatory
SPI1	LANCL2	TF-Target-Regulatory
CTCF	YRDC	TF-Target-Regulatory
HMGA1	ZNF471	TF-Target-Regulatory
CTCF	PDZRN3	TF-Target-Regulatory
SPI1	SLC16A13	TF-Target-Regulatory
TBX2	TFB1M	TF-Target-Regulatory
FOXP1	SPPL2A	TF-Target-Regulatory
CEBPD	JDP2	TF-Target-Regulatory
MAFG	CHCHD5	TF-Target-Regulatory
CEBPG	COPS8	TF-Target-Regulatory
HMGN3	PRMT3	TF-Target-Regulatory
XBP1	ZDHHC21	TF-Target-Regulatory
MAFF	NCLN	TF-Target-Regulatory
FOXK1	PDE4D	TF-Target-Regulatory
MZF1	DCAF5	TF-Target-Regulatory
TCF12	MAML1	TF-Target-Regulatory
FOXP1	RAB8B	TF-Target-Regulatory
FOXK1	ABCG1	TF-Target-Regulatory
HMGA1	AUH	TF-Target-Regulatory
TCF12	SLC10A3	TF-Target-Regulatory
MAFK	BCAP29	TF-Target-Regulatory
ATF1	TTL	TF-Target-Regulatory
FOXP1	LSM4	TF-Target-Regulatory
ELF5	EIF4EBP2	TF-Target-Regulatory
XBP1	NARF	TF-Target-Regulatory
ZBTB33	CERS5	TF-Target-Regulatory
MAFG	IPCEF1	TF-Target-Regulatory
HMGA1	MGA	TF-Target-Regulatory
HLF	RBX1	TF-Target-Regulatory
XRCC5	AURKB	TF-Target-Regulatory
HES1	IER2	TF-Target-Regulatory
TBX2	RPL13A	TF-Target-Regulatory
FOXP1	LAPTM4B	TF-Target-Regulatory
MAFG	DUS3L	TF-Target-Regulatory
ELF5	DDB1	TF-Target-Regulatory
ELF4	TOP3A	TF-Target-Regulatory
MAX	RAB4A	TF-Target-Regulatory
ZNF740	DCAF12	TF-Target-Regulatory
KLF7	TBC1D20	TF-Target-Regulatory
E2F6	MEF2D	TF-Target-Regulatory
CTCF	RHBDD3	TF-Target-Regulatory
NFYA	LMOD1	TF-Target-Regulatory
KLF7	D2HGDH	TF-Target-Regulatory
SSRP1	ANP32A	TF-Target-Regulatory
ZNF75A	CDKN2AIPNL	TF-Target-Regulatory
HEY1	SLC7A7	TF-Target-Regulatory
MAX	UBAP2	TF-Target-Regulatory
NOLC1	PDCD2L	TF-Target-Regulatory
ELF5	ZBTB8OS	TF-Target-Regulatory
HMGA1	PF4	TF-Target-Regulatory
POU2F1	B3GALT4	TF-Target-Regulatory
PATZ1	ABCB10	TF-Target-Regulatory
SNAI2	GNL2	TF-Target-Regulatory
CTCF	C15orf39	TF-Target-Regulatory
KLF7	B3GLCT	TF-Target-Regulatory
TEF	GET4	TF-Target-Regulatory
HMGA1	CASP8	TF-Target-Regulatory
TBX2	CCDC174	TF-Target-Regulatory
ELF4	MACO1	TF-Target-Regulatory
ZNF524	REEP4	TF-Target-Regulatory
ATF3	ICK	TF-Target-Regulatory
TCF12	ATP9A	TF-Target-Regulatory
ZNF740	ARID2	TF-Target-Regulatory
CTCF	FAM98C	TF-Target-Regulatory
KLF7	NPTN	TF-Target-Regulatory
JDP2	TIGD5	TF-Target-Regulatory
POU6F2	VEGFA	TF-Target-Regulatory
JDP2	PSMB8	TF-Target-Regulatory
PRKRA	HPSE	TF-Target-Regulatory
NFYA	NFIA	TF-Target-Regulatory
MZF1	GDF15	TF-Target-Regulatory
TEF	TNFSF10	TF-Target-Regulatory
TP63	ELOVL2	TF-Target-Regulatory
TP63	STX5	TF-Target-Regulatory
ZNF740	ZNF623	TF-Target-Regulatory
HMGA1	IQGAP1	TF-Target-Regulatory
ZNF740	CARHSP1	TF-Target-Regulatory
XBP1	UBE2H	TF-Target-Regulatory
ZNF75A	UCK1	TF-Target-Regulatory
MAFK	TAL1	TF-Target-Regulatory
JDP2	RUNX1	TF-Target-Regulatory
TEF	PLK1	TF-Target-Regulatory
FOXK1	TRMT13	TF-Target-Regulatory
EZH2	FBXO5	TF-Target-Regulatory
LMO2	ERLIN2	TF-Target-Regulatory
ATF1	FAM102A	TF-Target-Regulatory
HMGA1	STARD4	TF-Target-Regulatory
CEBPD	SPATA9	TF-Target-Regulatory
MRPL23	MRPS18B	TF-Target-Regulatory
KLF7	IFT122	TF-Target-Regulatory
MZF1	ATP1B3	TF-Target-Regulatory
HES1	PRKCH	TF-Target-Regulatory
MZF1	SKIV2L	TF-Target-Regulatory
POU6F2	C11orf68	TF-Target-Regulatory
TCF12	FBRS	TF-Target-Regulatory
HMGA1	JHY	TF-Target-Regulatory
CTCF	TNFSF12	TF-Target-Regulatory
CTCF	VPS11	TF-Target-Regulatory
CTCF	FKBP8	TF-Target-Regulatory
E2F6	POP4	TF-Target-Regulatory
HMGA1	MZT2B	TF-Target-Regulatory
SPI1	HNRNPA1	TF-Target-Regulatory
MAX	EHD1	TF-Target-Regulatory
MEIS3P1	CCDC90B	TF-Target-Regulatory
ZNF740	AXIN2	TF-Target-Regulatory
TBX2	C1D	TF-Target-Regulatory
POU2F1	ADH5	TF-Target-Regulatory
FOXP1	PHC1	TF-Target-Regulatory
MZF1	NFASC	TF-Target-Regulatory
ATF1	VPS13C	TF-Target-Regulatory
MZF1	GLRX3	TF-Target-Regulatory
TBX2	MVB12A	TF-Target-Regulatory
HMGA1	CEP250	TF-Target-Regulatory
TEF	NIPSNAP1	TF-Target-Regulatory
MSX1	RNF2	TF-Target-Regulatory
JDP2	JOSD1	TF-Target-Regulatory
KLF13	SETD5	TF-Target-Regulatory
MZF1	OAT	TF-Target-Regulatory
MAX	ATP5ME	TF-Target-Regulatory
POU2F1	LRCH3	TF-Target-Regulatory
HOXA11	SLAMF8	TF-Target-Regulatory
ATF1	STXBP3	TF-Target-Regulatory
MAFG	DLGAP5	TF-Target-Regulatory
TEF	NECTIN1	TF-Target-Regulatory
LMO2	SHISA4	TF-Target-Regulatory
USF1	PTBP1	TF-Target-Regulatory
MLX	CASC3	TF-Target-Regulatory
ELF5	DNALI1	TF-Target-Regulatory
POU2F1	STX11	TF-Target-Regulatory
JDP2	PPFIA3	TF-Target-Regulatory
ASCL2	DDHD2	TF-Target-Regulatory
LMO2	ZBTB20	TF-Target-Regulatory
MAFF	ALG14	TF-Target-Regulatory
MAX	AGO3	TF-Target-Regulatory
SPI1	GPX4	TF-Target-Regulatory
HMGN3	COASY	TF-Target-Regulatory
MSX1	MCC	TF-Target-Regulatory
CTCF	C6orf203	TF-Target-Regulatory
HMGA1	PTAFR	TF-Target-Regulatory
PATZ1	TSPAN4	TF-Target-Regulatory
JDP2	TPR	TF-Target-Regulatory
SPI1	C16orf70	TF-Target-Regulatory
TBX2	PHF1	TF-Target-Regulatory
RFXAP	STAT3	TF-Target-Regulatory
KLF13	TRADD	TF-Target-Regulatory
RNASEH1	SLC25A46	TF-Target-Regulatory
CEBPG	ZNF532	TF-Target-Regulatory
EZH2	CCDC92	TF-Target-Regulatory
POU2F1	MBD6	TF-Target-Regulatory
MZF1	FAM234A	TF-Target-Regulatory
SPI1	GNPTG	TF-Target-Regulatory
KLF7	CCDC28B	TF-Target-Regulatory
ZNF740	POLR3E	TF-Target-Regulatory
IRF5	NAPA	TF-Target-Regulatory
MAFK	KAT5	TF-Target-Regulatory
MEIS3P1	VWA8	TF-Target-Regulatory
ZNF740	C15orf61	TF-Target-Regulatory
TCF12	WASHC5	TF-Target-Regulatory
LMO2	COL6A1	TF-Target-Regulatory
MZF1	ZNF580	TF-Target-Regulatory
FOXP1	RAB31	TF-Target-Regulatory
USF1	SLC46A1	TF-Target-Regulatory
ZNF740	ZNF564	TF-Target-Regulatory
CEBPG	WFDC1	TF-Target-Regulatory
SPI1	RASA1	TF-Target-Regulatory
SPI1	SERPINI1	TF-Target-Regulatory
ASCL2	DAP3	TF-Target-Regulatory
HOXA11	CEP41	TF-Target-Regulatory
ATF6	CDK5RAP2	TF-Target-Regulatory
MLX	IQGAP3	TF-Target-Regulatory
FOXK1	FLI1	TF-Target-Regulatory
FOXK1	GBGT1	TF-Target-Regulatory
MZF1	STRIP1	TF-Target-Regulatory
TCF12	ZNF549	TF-Target-Regulatory
CTCF	NDUFS7	TF-Target-Regulatory
DLX3	DET1	TF-Target-Regulatory
MAX	RREB1	TF-Target-Regulatory
LBX2	ZNF580	TF-Target-Regulatory
ATF3	AFAP1	TF-Target-Regulatory
ZNF740	ARL15	TF-Target-Regulatory
MAFF	POLR3A	TF-Target-Regulatory
MAFG	SLC12A6	TF-Target-Regulatory
CTCF	PIGN	TF-Target-Regulatory
KLF7	CLIP3	TF-Target-Regulatory
MZF1	MMP19	TF-Target-Regulatory
HEY1	TUBA1C	TF-Target-Regulatory
HOXA11	SDC4	TF-Target-Regulatory
BATF3	NF1	TF-Target-Regulatory
HOXA11	MBNL1	TF-Target-Regulatory
SNAI2	WTAP	TF-Target-Regulatory
KLF7	FADS3	TF-Target-Regulatory
DLX3	PBXIP1	TF-Target-Regulatory
TCF12	ABI2	TF-Target-Regulatory
BATF3	FBXO28	TF-Target-Regulatory
LBX2	CDK9	TF-Target-Regulatory
JUND	GOSR1	TF-Target-Regulatory
MAX	RHPN2	TF-Target-Regulatory
ELF5	DCLRE1C	TF-Target-Regulatory
POU6F2	CMTM4	TF-Target-Regulatory
DLX3	ISCU	TF-Target-Regulatory
POU6F2	ARL4C	TF-Target-Regulatory
MAFF	DPF2	TF-Target-Regulatory
NFYA	UBA52	TF-Target-Regulatory
MAX	NANS	TF-Target-Regulatory
ZNF524	TIMM9	TF-Target-Regulatory
IRF5	SMAGP	TF-Target-Regulatory
POU2F1	BAG1	TF-Target-Regulatory
MZF1	RAB8A	TF-Target-Regulatory
KLF7	PSMC5	TF-Target-Regulatory
XBP1	MTHFSD	TF-Target-Regulatory
FOXP1	CITED4	TF-Target-Regulatory
ZNF740	TMEM185B	TF-Target-Regulatory
MAFF	ZNHIT1	TF-Target-Regulatory
ELF5	DAG1	TF-Target-Regulatory
KLF7	CD40	TF-Target-Regulatory
KLF13	KLHL26	TF-Target-Regulatory
LBX2	PHACTR2	TF-Target-Regulatory
PATZ1	TOPORS	TF-Target-Regulatory
MSX1	RANBP1	TF-Target-Regulatory
OSR1	MINDY4	TF-Target-Regulatory
ATF1	TMEM87A	TF-Target-Regulatory
ZNF524	PNKD	TF-Target-Regulatory
SPI1	SMNDC1	TF-Target-Regulatory
POU2F1	GALNT10	TF-Target-Regulatory
ELF5	MFSD4B	TF-Target-Regulatory
ZNF75A	NUP93	TF-Target-Regulatory
CTCF	ATP8B4	TF-Target-Regulatory
HOXA11	MDM4	TF-Target-Regulatory
POU2F1	TNS2	TF-Target-Regulatory
FOXP1	EMC7	TF-Target-Regulatory
ZNF75A	ZNF436	TF-Target-Regulatory
FOXK1	GNG5	TF-Target-Regulatory
ATF1	NETO2	TF-Target-Regulatory
KLF7	BRI3BP	TF-Target-Regulatory
JDP2	HSD17B4	TF-Target-Regulatory
LMO2	FRMD8	TF-Target-Regulatory
NIFK	SEH1L	TF-Target-Regulatory
FOXP1	KMT5B	TF-Target-Regulatory
DLX3	NDRG1	TF-Target-Regulatory
JDP2	RAD51C	TF-Target-Regulatory
KLF7	ZNF486	TF-Target-Regulatory
MZF1	R3HDM4	TF-Target-Regulatory
HLF	AOPEP	TF-Target-Regulatory
KLF7	AMBRA1	TF-Target-Regulatory
ATF1	PLPPR2	TF-Target-Regulatory
SPI1	BRK1	TF-Target-Regulatory
POU6F2	MRPS7	TF-Target-Regulatory
PATZ1	SLC30A4	TF-Target-Regulatory
MAX	ACADVL	TF-Target-Regulatory
ELF4	ASCC2	TF-Target-Regulatory
LMO2	PDZD7	TF-Target-Regulatory
POU6F2	XPR1	TF-Target-Regulatory
JDP2	GPNMB	TF-Target-Regulatory
LMO2	PORCN	TF-Target-Regulatory
XBP1	DOCK8	TF-Target-Regulatory
NFYA	HIST1H3J	TF-Target-Regulatory
MAFG	RNASEH2C	TF-Target-Regulatory
CEBPD	TCF4	TF-Target-Regulatory
TCF12	B4GALT5	TF-Target-Regulatory
ATF3	GLE1	TF-Target-Regulatory
HMGA1	SLC31A1	TF-Target-Regulatory
JDP2	HSPA4	TF-Target-Regulatory
ZNF740	TOB2	TF-Target-Regulatory
POU2F1	RPS29	TF-Target-Regulatory
ELF5	CTCF	TF-Target-Regulatory
SNAI2	BAZ2A	TF-Target-Regulatory
ZBTB33	MTDH	TF-Target-Regulatory
ATF1	SP3	TF-Target-Regulatory
HEY1	LAMTOR2	TF-Target-Regulatory
PATZ1	CNOT1	TF-Target-Regulatory
MSX1	HLA-DQA1	TF-Target-Regulatory
MZF1	SFN	TF-Target-Regulatory
FOXP1	RNF144B	TF-Target-Regulatory
KLF7	SLC35F6	TF-Target-Regulatory
MEIS3P1	TP53I11	TF-Target-Regulatory
POU2F1	TTI2	TF-Target-Regulatory
E2F6	RLF	TF-Target-Regulatory
MAFF	PDK4	TF-Target-Regulatory
KLF7	MAFB	TF-Target-Regulatory
ELF4	SLC27A1	TF-Target-Regulatory
JDP2	NR1D1	TF-Target-Regulatory
DPRX	ARRDC2	TF-Target-Regulatory
JDP2	TM9SF4	TF-Target-Regulatory
MAX	SNRPD2	TF-Target-Regulatory
LBX2	DNAJB11	TF-Target-Regulatory
FOXP1	GPX8	TF-Target-Regulatory
NFYA	IGF2BP1	TF-Target-Regulatory
POU2F1	PTGES	TF-Target-Regulatory
MAX	CYB5D2	TF-Target-Regulatory
HMGA1	EYA3	TF-Target-Regulatory
JDP2	PIGM	TF-Target-Regulatory
ATF1	CDK17	TF-Target-Regulatory
TEF	N6AMT1	TF-Target-Regulatory
KLF7	WBP1L	TF-Target-Regulatory
ZNF524	TYMP	TF-Target-Regulatory
MLX	CUL4B	TF-Target-Regulatory
ATF3	PMEPA1	TF-Target-Regulatory
ATF3	STK38L	TF-Target-Regulatory
PATZ1	CFLAR	TF-Target-Regulatory
ZNF740	GATAD1	TF-Target-Regulatory
POU2F1	CFAP36	TF-Target-Regulatory
SPI1	C17orf97	TF-Target-Regulatory
JDP2	ST5	TF-Target-Regulatory
ELF5	MANBA	TF-Target-Regulatory
CTCF	RSPH3	TF-Target-Regulatory
FOXP1	NIT1	TF-Target-Regulatory
SPI1	CSF1R	TF-Target-Regulatory
MRPS17	PFDN4	TF-Target-Regulatory
JDP2	EDNRA	TF-Target-Regulatory
ELF4	MYO1E	TF-Target-Regulatory
PRKRA	C12orf73	TF-Target-Regulatory
ZBTB33	SLC3A2	TF-Target-Regulatory
NFYA	TMEM160	TF-Target-Regulatory
MZF1	ABCA7	TF-Target-Regulatory
OSR1	TAF1C	TF-Target-Regulatory
ELF5	NDRG1	TF-Target-Regulatory
SNAI2	CBL	TF-Target-Regulatory
CEBPG	ZNF397	TF-Target-Regulatory
TBX2	UCK2	TF-Target-Regulatory
TEF	SLC2A12	TF-Target-Regulatory
MAFG	GALM	TF-Target-Regulatory
ASCL2	VWF	TF-Target-Regulatory
MZF1	CDH24	TF-Target-Regulatory
FOXK1	SETDB1	TF-Target-Regulatory
MCM5	TRIM27	TF-Target-Regulatory
MAFG	CEP131	TF-Target-Regulatory
JDP2	SLC25A27	TF-Target-Regulatory
JUND	GCLC	TF-Target-Regulatory
TBX2	EXOSC7	TF-Target-Regulatory
CEBPD	UBTD2	TF-Target-Regulatory
TCF12	USP48	TF-Target-Regulatory
PATZ1	IL27RA	TF-Target-Regulatory
NFYA	ZBTB7A	TF-Target-Regulatory
IRF5	IFNA1	TF-Target-Regulatory
ELF5	TBC1D14	TF-Target-Regulatory
MAFK	PACSIN3	TF-Target-Regulatory
MZF1	TOMM20	TF-Target-Regulatory
CEBPG	PAMR1	TF-Target-Regulatory
MZF1	SKA2	TF-Target-Regulatory
ASCL2	OTUD1	TF-Target-Regulatory
MSX1	CHMP5	TF-Target-Regulatory
PATZ1	CACNB3	TF-Target-Regulatory
ZNF524	BAALC	TF-Target-Regulatory
KLF7	TSC22D3	TF-Target-Regulatory
SPI1	RPLP0	TF-Target-Regulatory
SNRPA	SNRPB	TF-Target-Regulatory
ATF6	PIGV	TF-Target-Regulatory
POU2F1	SUMO2	TF-Target-Regulatory
POU6F2	PDE4B	TF-Target-Regulatory
HMGA1	PDE4DIP	TF-Target-Regulatory
POU6F2	BLOC1S2	TF-Target-Regulatory
MEIS3P1	FGL2	TF-Target-Regulatory
MEIS3P1	NECTIN3	TF-Target-Regulatory
SNAI2	YWHAZ	TF-Target-Regulatory
CEBPG	ACTR5	TF-Target-Regulatory
TBX2	AEN	TF-Target-Regulatory
MAFG	STAT4	TF-Target-Regulatory
MZF1	ARMC1	TF-Target-Regulatory
POU2F1	SLC39A8	TF-Target-Regulatory
RNASE7	SAE1	TF-Target-Regulatory
KLF7	CSF3R	TF-Target-Regulatory
FOXP1	TRIP6	TF-Target-Regulatory
CTCF	CSNK2A2	TF-Target-Regulatory
ATF1	APTX	TF-Target-Regulatory
XBP1	EMC10	TF-Target-Regulatory
KLF13	TYW1	TF-Target-Regulatory
ZNF75A	FAM229B	TF-Target-Regulatory
POU2F1	PXYLP1	TF-Target-Regulatory
SPI1	VSIG4	TF-Target-Regulatory
MSX1	RGS11	TF-Target-Regulatory
LBX2	SHCBP1	TF-Target-Regulatory
KLF7	ATP8B2	TF-Target-Regulatory
RFX2	MRFAP1	TF-Target-Regulatory
TBX2	C2orf74	TF-Target-Regulatory
CTCF	ABCB10	TF-Target-Regulatory
THOC6	MCM5	TF-Target-Regulatory
KLF7	KIF20B	TF-Target-Regulatory
NFYA	XAB2	TF-Target-Regulatory
POU2F1	TLE3	TF-Target-Regulatory
CEBPG	IRF8	TF-Target-Regulatory
ELF5	EXD2	TF-Target-Regulatory
MAFG	SLC25A14	TF-Target-Regulatory
MAFK	HIST1H2BO	TF-Target-Regulatory
ATF6	C9orf16	TF-Target-Regulatory
ZNF740	SNX32	TF-Target-Regulatory
RFX2	FAM229B	TF-Target-Regulatory
LMO2	MANBAL	TF-Target-Regulatory
ZNF75A	RAPGEF1	TF-Target-Regulatory
JDP2	UCP2	TF-Target-Regulatory
FOXK1	STAG3	TF-Target-Regulatory
MSX1	TBC1D13	TF-Target-Regulatory
FOXK1	PTK2	TF-Target-Regulatory
KLF7	RAD23B	TF-Target-Regulatory
KLF7	MMP19	TF-Target-Regulatory
KLF7	CDC42EP4	TF-Target-Regulatory
ELF4	PHB2	TF-Target-Regulatory
HMGA1	CAVIN2	TF-Target-Regulatory
ATF1	MRPL44	TF-Target-Regulatory
USF1	ZNF821	TF-Target-Regulatory
POU2F1	HIST1H2BD	TF-Target-Regulatory
ZNF740	WASHC5	TF-Target-Regulatory
ZNF740	SCN4B	TF-Target-Regulatory
MEIS3P1	OAZ1	TF-Target-Regulatory
PATZ1	SMC2	TF-Target-Regulatory
ZNF524	SRRM1	TF-Target-Regulatory
NFYA	TMCC2	TF-Target-Regulatory
KLF7	MRPL11	TF-Target-Regulatory
POU6F2	SPHK1	TF-Target-Regulatory
SNAI2	CCR7	TF-Target-Regulatory
XBP1	TLR5	TF-Target-Regulatory
LBX2	KCTD20	TF-Target-Regulatory
KLF7	JADE3	TF-Target-Regulatory
PATZ1	CES2	TF-Target-Regulatory
JDP2	ABR	TF-Target-Regulatory
POU2F1	SRF	TF-Target-Regulatory
IRF5	MED7	TF-Target-Regulatory
KLF7	PKN1	TF-Target-Regulatory
NFYA	ZBTB9	TF-Target-Regulatory
BATF3	SEC11A	TF-Target-Regulatory
RFX2	CABIN1	TF-Target-Regulatory
ZNF740	CYB561D1	TF-Target-Regulatory
ELF4	PHYHIP	TF-Target-Regulatory
ATF6	LRRC42	TF-Target-Regulatory
STAT4	BCL6	TF-Target-Regulatory
LMO2	DPF2	TF-Target-Regulatory
DLX6	FOS	TF-Target-Regulatory
SPI1	LMAN2	TF-Target-Regulatory
ASCL2	TNFSF13	TF-Target-Regulatory
TCF12	CHORDC1	TF-Target-Regulatory
PRKRA	PIK3C3	TF-Target-Regulatory
CEBPG	ARHGAP11A	TF-Target-Regulatory
MAFF	XRCC5	TF-Target-Regulatory
ZNF740	TRPV2	TF-Target-Regulatory
HMGA1	ZNF526	TF-Target-Regulatory
ZNF740	PMF1-BGLAP	TF-Target-Regulatory
SPI1	SKA2	TF-Target-Regulatory
KLF13	IKBKG	TF-Target-Regulatory
TCF12	ZNF583	TF-Target-Regulatory
LARP4B	NUP133	TF-Target-Regulatory
FOXP1	SLC4A1AP	TF-Target-Regulatory
MAFG	NDRG1	TF-Target-Regulatory
KLF7	ZFP90	TF-Target-Regulatory
ELF5	EEF1B2	TF-Target-Regulatory
MAFK	KDM7A	TF-Target-Regulatory
MAX	KCNE3	TF-Target-Regulatory
LMO2	PCDHGC3	TF-Target-Regulatory
POU2F1	RYK	TF-Target-Regulatory
XBP1	ISCU	TF-Target-Regulatory
MAFK	IRF7	TF-Target-Regulatory
BARX2	APOOL	TF-Target-Regulatory
TCF12	BCCIP	TF-Target-Regulatory
ELF4	RAD23A	TF-Target-Regulatory
ZNF75A	HTRA3	TF-Target-Regulatory
JDP2	FHOD1	TF-Target-Regulatory
POU2F1	CCDC9B	TF-Target-Regulatory
IRF5	DDX58	TF-Target-Regulatory
MEIS3P1	TGIF2	TF-Target-Regulatory
POU2F1	MFSD14B	TF-Target-Regulatory
JUND	TBC1D16	TF-Target-Regulatory
SPI1	RNGTT	TF-Target-Regulatory
POU2F1	CRISPLD1	TF-Target-Regulatory
KLF7	CDK16	TF-Target-Regulatory
KLF7	UACA	TF-Target-Regulatory
ZNF740	ADNP	TF-Target-Regulatory
FOXK1	KIAA1586	TF-Target-Regulatory
KLF7	ZNF628	TF-Target-Regulatory
ZNF75A	RRS1	TF-Target-Regulatory
H2AFZ	UTP14A	TF-Target-Regulatory
MAFG	RHOBTB2	TF-Target-Regulatory
ASCL2	AFMID	TF-Target-Regulatory
TBX2	C16orf46	TF-Target-Regulatory
MZF1	ATXN7L2	TF-Target-Regulatory
PATZ1	RSAD1	TF-Target-Regulatory
MAX	EFEMP1	TF-Target-Regulatory
HEY1	POLR1A	TF-Target-Regulatory
MAX	DUSP10	TF-Target-Regulatory
SPI1	CMTM3	TF-Target-Regulatory
TCF12	UBE2Q2	TF-Target-Regulatory
ATF3	HIST1H4A	TF-Target-Regulatory
FOXP1	TIMELESS	TF-Target-Regulatory
ZNF75A	SIRPA	TF-Target-Regulatory
MAFK	ARHGAP26	TF-Target-Regulatory
FOXK1	ATXN7L2	TF-Target-Regulatory
FOXP1	DUSP6	TF-Target-Regulatory
HLF	SUMO3	TF-Target-Regulatory
ELF5	PLXNA3	TF-Target-Regulatory
CTCF	LINC00921	TF-Target-Regulatory
ZNF740	FAM53C	TF-Target-Regulatory
XBP1	PTPN18	TF-Target-Regulatory
MSX1	FAM98C	TF-Target-Regulatory
ATF1	ZFAND5	TF-Target-Regulatory
CEBPG	FKBP1B	TF-Target-Regulatory
ATF1	GTPBP2	TF-Target-Regulatory
MEIS3P1	XPC	TF-Target-Regulatory
FOXP1	NID1	TF-Target-Regulatory
CEBPG	IFT57	TF-Target-Regulatory
FOXP1	SNX9	TF-Target-Regulatory
HEY1	TMEM240	TF-Target-Regulatory
ZNF524	PPP2R3C	TF-Target-Regulatory
ATF1	SMTN	TF-Target-Regulatory
CEBPG	USB1	TF-Target-Regulatory
POU2F1	SAMD4A	TF-Target-Regulatory
POLE4	MRPL40	TF-Target-Regulatory
IRF5	TMEM208	TF-Target-Regulatory
NIFK	RFC3	TF-Target-Regulatory
NFYA	EMC9	TF-Target-Regulatory
MAX	TAGLN2	TF-Target-Regulatory
DRAP1	THRAP3	TF-Target-Regulatory
SPI1	ATP13A3	TF-Target-Regulatory
NFYA	APOLD1	TF-Target-Regulatory
MAX	C11orf98	TF-Target-Regulatory
CEBPD	CLIP4	TF-Target-Regulatory
MZF1	DCAF7	TF-Target-Regulatory
FOXK1	GNB2	TF-Target-Regulatory
CPEB4	RECQL4	TF-Target-Regulatory
CEBPD	VGLL4	TF-Target-Regulatory
TCF12	ILF3	TF-Target-Regulatory
POU2F1	NNAT	TF-Target-Regulatory
HMGA1	ZNF549	TF-Target-Regulatory
KLF7	ZNF593	TF-Target-Regulatory
NFYA	CCDC191	TF-Target-Regulatory
POU2F1	CAPZB	TF-Target-Regulatory
ELF5	WDR46	TF-Target-Regulatory
MAFG	FOPNL	TF-Target-Regulatory
KLF7	ADGRL1	TF-Target-Regulatory
CEBPD	BPTF	TF-Target-Regulatory
ELF5	EMP2	TF-Target-Regulatory
MZF1	MXD1	TF-Target-Regulatory
XRCC5	TYMS	TF-Target-Regulatory
ELF5	PLXNB2	TF-Target-Regulatory
KLF7	ZDHHC20	TF-Target-Regulatory
USF1	P4HA1	TF-Target-Regulatory
HEY1	ANXA4	TF-Target-Regulatory
BARX2	KBTBD7	TF-Target-Regulatory
MAFK	TAF6L	TF-Target-Regulatory
CTCF	CNOT4	TF-Target-Regulatory
LBX2	CRYZL1	TF-Target-Regulatory
ELF5	TDP2	TF-Target-Regulatory
CTCF	ISG20L2	TF-Target-Regulatory
SPI1	UBE3A	TF-Target-Regulatory
FOXP1	THADA	TF-Target-Regulatory
JDP2	GLIS3	TF-Target-Regulatory
EZH2	GPX3	TF-Target-Regulatory
IRF5	NSMCE2	TF-Target-Regulatory
KLF7	SMIM14	TF-Target-Regulatory
NCBP2	NFYA	TF-Target-Regulatory
MAFG	NDUFB9	TF-Target-Regulatory
HES1	C1D	TF-Target-Regulatory
ELF4	PIH1D1	TF-Target-Regulatory
RFX2	PLXNB2	TF-Target-Regulatory
PATZ1	TDRD3	TF-Target-Regulatory
XBP1	FAM76A	TF-Target-Regulatory
KLF13	XRRA1	TF-Target-Regulatory
LMO2	RPUSD2	TF-Target-Regulatory
POU2F1	GALE	TF-Target-Regulatory
SPI1	PSMB4	TF-Target-Regulatory
FOXK1	WDR13	TF-Target-Regulatory
ZNF75A	MED24	TF-Target-Regulatory
MAX	S100A6	TF-Target-Regulatory
MAX	SLC22A4	TF-Target-Regulatory
ZNF593	HMBS	TF-Target-Regulatory
KLF7	DESI1	TF-Target-Regulatory
RFX2	SPATA24	TF-Target-Regulatory
MEIS3P1	NCSTN	TF-Target-Regulatory
ATF1	PHF1	TF-Target-Regulatory
ELF5	RPS27A	TF-Target-Regulatory
CTCF	R3HDM4	TF-Target-Regulatory
ZNF75A	CD63	TF-Target-Regulatory
FOXP1	NR2F2	TF-Target-Regulatory
HOXA11	ZBTB7A	TF-Target-Regulatory
MZF1	PLAC9	TF-Target-Regulatory
TCF12	LOXL4	TF-Target-Regulatory
KLF7	RRM2	TF-Target-Regulatory
CEBPG	MTPAP	TF-Target-Regulatory
MXD3	NFIX	TF-Target-Regulatory
HOXA11	SNX10	TF-Target-Regulatory
BATF3	SERPINF1	TF-Target-Regulatory
TCF12	FAF2	TF-Target-Regulatory
TBX2	IFIT1	TF-Target-Regulatory
HMGA1	ZDHHC18	TF-Target-Regulatory
PRKRA	NPM3	TF-Target-Regulatory
ZNRD1	HMBS	TF-Target-Regulatory
POU2F1	LDHA	TF-Target-Regulatory
PATZ1	MYCL	TF-Target-Regulatory
MAX	MCRIP2	TF-Target-Regulatory
ELF5	SLC1A3	TF-Target-Regulatory
JDP2	CHMP6	TF-Target-Regulatory
ATF3	SKIL	TF-Target-Regulatory
CEBPG	INTS7	TF-Target-Regulatory
MEIS3P1	MYL6B	TF-Target-Regulatory
ATF1	MMP1	TF-Target-Regulatory
DDIT3	NFE2	TF-Target-Regulatory
MSX1	VSIR	TF-Target-Regulatory
NIFK	PDCD11	TF-Target-Regulatory
SPI1	SLC49A4	TF-Target-Regulatory
ATF1	IGFBP2	TF-Target-Regulatory
CEBPD	FBL	TF-Target-Regulatory
XBP1	PREP	TF-Target-Regulatory
NFYA	CTSC	TF-Target-Regulatory
LMO2	MEF2A	TF-Target-Regulatory
KLF7	AK9	TF-Target-Regulatory
USF1	IRS1	TF-Target-Regulatory
KLF7	GLIPR2	TF-Target-Regulatory
ZNF740	RPUSD3	TF-Target-Regulatory
PATZ1	FBH1	TF-Target-Regulatory
FOXK1	KRT8	TF-Target-Regulatory
FOXK1	EPHA2	TF-Target-Regulatory
NFYA	PTGER4	TF-Target-Regulatory
HMGA1	CD44	TF-Target-Regulatory
MAFK	NEDD4L	TF-Target-Regulatory
MZF1	FMNL3	TF-Target-Regulatory
LMO2	INTS10	TF-Target-Regulatory
SPI1	TOM1L2	TF-Target-Regulatory
ZNF740	TSPYL4	TF-Target-Regulatory
ZBTB33	SRGN	TF-Target-Regulatory
MZF1	C1GALT1C1	TF-Target-Regulatory
FOXP1	RSL1D1	TF-Target-Regulatory
ZBTB33	RNF114	TF-Target-Regulatory
MAFF	PTPN9	TF-Target-Regulatory
POU2F1	VPS13C	TF-Target-Regulatory
POU2F1	SLC35E1	TF-Target-Regulatory
MAFK	GFPT2	TF-Target-Regulatory
MZF1	SOS2	TF-Target-Regulatory
HMGA1	PRKX	TF-Target-Regulatory
PATZ1	PC	TF-Target-Regulatory
HMGN3	ACTR1A	TF-Target-Regulatory
CEBPG	TP53BP2	TF-Target-Regulatory
CTCF	EEFSEC	TF-Target-Regulatory
CEBPG	TRIM8	TF-Target-Regulatory
PATZ1	CCDC9	TF-Target-Regulatory
POU2F1	MTRF1	TF-Target-Regulatory
MZF1	INPPL1	TF-Target-Regulatory
ELF5	DGKI	TF-Target-Regulatory
CTCF	SSR2	TF-Target-Regulatory
MCM5	HJURP	TF-Target-Regulatory
JUND	MYL6	TF-Target-Regulatory
MEIS3P1	THBD	TF-Target-Regulatory
ZNF740	GPR153	TF-Target-Regulatory
PATZ1	COQ5	TF-Target-Regulatory
CEBPD	WDR11	TF-Target-Regulatory
ATF6	TNS2	TF-Target-Regulatory
NIFK	TSR1	TF-Target-Regulatory
USF1	LCP1	TF-Target-Regulatory
MAFK	PSMB8	TF-Target-Regulatory
MSX1	SCRN3	TF-Target-Regulatory
E2F6	RAB5A	TF-Target-Regulatory
CTCF	HSPE1	TF-Target-Regulatory
BATF3	RPL10A	TF-Target-Regulatory
CTCF	GART	TF-Target-Regulatory
RFX2	HRH1	TF-Target-Regulatory
ELF5	LIMK2	TF-Target-Regulatory
MZF1	PDE4A	TF-Target-Regulatory
SSBP1	LSM8	TF-Target-Regulatory
HOXA11	TM2D2	TF-Target-Regulatory
RAD54L	CDC45	TF-Target-Regulatory
POU2F1	URM1	TF-Target-Regulatory
MAFG	SESN1	TF-Target-Regulatory
NFYA	ZNF775	TF-Target-Regulatory
MZF1	AKNAD1	TF-Target-Regulatory
MZF1	MZF1	TF-Target-Regulatory
FOXP1	CEP68	TF-Target-Regulatory
ZNF740	RALGDS	TF-Target-Regulatory
POU2F1	NFXL1	TF-Target-Regulatory
MAFK	KHDC4	TF-Target-Regulatory
TCF12	TMEM240	TF-Target-Regulatory
ZNF740	PNO1	TF-Target-Regulatory
XBP1	HECA	TF-Target-Regulatory
MSX1	ITPRID2	TF-Target-Regulatory
MZF1	VAC14	TF-Target-Regulatory
LMO2	ZNF232	TF-Target-Regulatory
FOXK1	SPTBN1	TF-Target-Regulatory
MAX	TOGARAM1	TF-Target-Regulatory
JDP2	DAPK1	TF-Target-Regulatory
ASCL2	RELL2	TF-Target-Regulatory
SPI1	ZFYVE26	TF-Target-Regulatory
H1FX	ICMT	TF-Target-Regulatory
CTCF	NCAPG	TF-Target-Regulatory
ASCL2	PCDHGC3	TF-Target-Regulatory
XBP1	MARVELD1	TF-Target-Regulatory
MLX	ATP6V1G1	TF-Target-Regulatory
SNAI2	SLC27A3	TF-Target-Regulatory
MEIS3P1	GSTM3	TF-Target-Regulatory
MAFG	H2AFV	TF-Target-Regulatory
ELF5	STXBP5	TF-Target-Regulatory
LMO2	SEC61B	TF-Target-Regulatory
ZBTB33	G0S2	TF-Target-Regulatory
NFYA	CCNK	TF-Target-Regulatory
NFYA	SLC25A13	TF-Target-Regulatory
PATZ1	SMO	TF-Target-Regulatory
MEIS3P1	CAPZA2	TF-Target-Regulatory
DDIT3	IL1R1	TF-Target-Regulatory
MSX1	MAP2K1	TF-Target-Regulatory
MAFK	BCAR3	TF-Target-Regulatory
KLF7	NOL10	TF-Target-Regulatory
LBX2	VAMP8	TF-Target-Regulatory
MAFK	JUP	TF-Target-Regulatory
CEBPG	PRDM15	TF-Target-Regulatory
KLF7	GBF1	TF-Target-Regulatory
LMO2	YPEL4	TF-Target-Regulatory
POU6F2	DUSP6	TF-Target-Regulatory
CTCF	RNF114	TF-Target-Regulatory
NFYA	EYA3	TF-Target-Regulatory
ZBTB33	GANC	TF-Target-Regulatory
TCF12	WDR4	TF-Target-Regulatory
MAX	YY1	TF-Target-Regulatory
HOXA11	IL16	TF-Target-Regulatory
HEY1	USP21	TF-Target-Regulatory
NFYA	PSAP	TF-Target-Regulatory
MAX	SLC25A46	TF-Target-Regulatory
BARX2	PHGDH	TF-Target-Regulatory
KLF7	MRPL13	TF-Target-Regulatory
POLE4	MRPL11	TF-Target-Regulatory
ZBTB33	IRF3	TF-Target-Regulatory
RFX2	DAB2IP	TF-Target-Regulatory
RFX2	FOSL2	TF-Target-Regulatory
SPI1	ALKBH7	TF-Target-Regulatory
ABT1	ZNRD1	TF-Target-Regulatory
SPI1	DNTTIP1	TF-Target-Regulatory
FOXP1	ATF7	TF-Target-Regulatory
SPI1	BCL2L12	TF-Target-Regulatory
PATZ1	RBMS1	TF-Target-Regulatory
MAX	OGFOD2	TF-Target-Regulatory
ATF1	CDKN2A	TF-Target-Regulatory
POU6F2	PSMC6	TF-Target-Regulatory
LBX2	TXNDC16	TF-Target-Regulatory
PRKRA	ZNF853	TF-Target-Regulatory
CEBPG	NEK9	TF-Target-Regulatory
FOXP1	SASH1	TF-Target-Regulatory
ASCL2	RTN4	TF-Target-Regulatory
SPI1	ZNF90	TF-Target-Regulatory
MZF1	MAT2A	TF-Target-Regulatory
FOXP1	PALB2	TF-Target-Regulatory
FOXP1	TNNC1	TF-Target-Regulatory
CTCF	SLC30A5	TF-Target-Regulatory
EZH2	YES1	TF-Target-Regulatory
LMO2	PAPOLA	TF-Target-Regulatory
DLX3	COPZ2	TF-Target-Regulatory
MZF1	LRBA	TF-Target-Regulatory
MZF1	NFIX	TF-Target-Regulatory
MAFK	SPATS2L	TF-Target-Regulatory
POU2F1	IFI27	TF-Target-Regulatory
KLF7	ZNF195	TF-Target-Regulatory
IRF5	ATP7A	TF-Target-Regulatory
ZNF740	AMOTL2	TF-Target-Regulatory
JDP2	MRPL44	TF-Target-Regulatory
POU6F2	MIF4GD	TF-Target-Regulatory
MAFG	SUMO3	TF-Target-Regulatory
ATF1	CCDC124	TF-Target-Regulatory
ING2	BCL2	TF-Target-Regulatory
MZF1	RNF25	TF-Target-Regulatory
SNAI2	SMAD4	TF-Target-Regulatory
ELF5	FOXJ2	TF-Target-Regulatory
MZF1	C19orf47	TF-Target-Regulatory
PATZ1	TMEM168	TF-Target-Regulatory
ELF4	PEX11A	TF-Target-Regulatory
MZF1	FBXL15	TF-Target-Regulatory
FOXK1	TMEM216	TF-Target-Regulatory
KLF7	ETV4	TF-Target-Regulatory
KLF7	UBD	TF-Target-Regulatory
RNF6	API5	TF-Target-Regulatory
JDP2	GPRC5A	TF-Target-Regulatory
CEBPD	VHL	TF-Target-Regulatory
MEIS3P1	SYNGR3	TF-Target-Regulatory
ATF6	CNOT11	TF-Target-Regulatory
PATZ1	TAB1	TF-Target-Regulatory
FOXP1	DDX24	TF-Target-Regulatory
MZF1	GMEB1	TF-Target-Regulatory
SPI1	USP43	TF-Target-Regulatory
MAFK	MRPL1	TF-Target-Regulatory
ZNF740	CST6	TF-Target-Regulatory
IRF5	CD276	TF-Target-Regulatory
PRKRA	RAD23B	TF-Target-Regulatory
POU2F1	MAP3K12	TF-Target-Regulatory
SPI1	HPF1	TF-Target-Regulatory
HMGA1	IGF2BP3	TF-Target-Regulatory
SPI1	RAB36	TF-Target-Regulatory
JDP2	DKK3	TF-Target-Regulatory
DDIT3	RUNX1	TF-Target-Regulatory
TCF12	AZIN1	TF-Target-Regulatory
RFX2	PLOD1	TF-Target-Regulatory
SNAI2	ATP6V0B	TF-Target-Regulatory
CEBPG	KMT2B	TF-Target-Regulatory
ZBTB33	NCKAP5L	TF-Target-Regulatory
SPI1	DAB2	TF-Target-Regulatory
KLF7	CAPN7	TF-Target-Regulatory
KLF13	CERS5	TF-Target-Regulatory
TBX2	COQ8A	TF-Target-Regulatory
ASCL2	HIST1H4E	TF-Target-Regulatory
ESRP1	S100A14	TF-Target-Regulatory
MZF1	KLHDC2	TF-Target-Regulatory
TEF	USP13	TF-Target-Regulatory
NFYA	PHACTR4	TF-Target-Regulatory
FOXP1	AKAP13	TF-Target-Regulatory
KLF7	SH3PXD2A	TF-Target-Regulatory
MZF1	HIST1H1C	TF-Target-Regulatory
MAX	GPSM1	TF-Target-Regulatory
HES1	GATD1	TF-Target-Regulatory
MAFK	EPB41L1	TF-Target-Regulatory
RFX2	ELL	TF-Target-Regulatory
KLF7	ZC3H12A	TF-Target-Regulatory
ZNF75A	OSBPL3	TF-Target-Regulatory
DDIT3	ERG	TF-Target-Regulatory
KLF7	BAG6	TF-Target-Regulatory
MAFF	ZNF577	TF-Target-Regulatory
ZNF75A	COPE	TF-Target-Regulatory
JDP2	CDC37L1	TF-Target-Regulatory
SPI1	ZNF251	TF-Target-Regulatory
MZF1	BEAN1	TF-Target-Regulatory
ZBTB33	DBN1	TF-Target-Regulatory
NFYA	IARS	TF-Target-Regulatory
ELF4	RPS14	TF-Target-Regulatory
CTCF	CEBPG	TF-Target-Regulatory
SPI1	LMLN	TF-Target-Regulatory
MEIS3P1	MCM6	TF-Target-Regulatory
SPI1	ZNF343	TF-Target-Regulatory
MZF1	PDE3B	TF-Target-Regulatory
FOXP1	ASAP3	TF-Target-Regulatory
MAFK	SEMA4B	TF-Target-Regulatory
MZF1	CYB5B	TF-Target-Regulatory
ZNF740	SELENOH	TF-Target-Regulatory
RFX2	POLR2D	TF-Target-Regulatory
ATF3	RIPK4	TF-Target-Regulatory
POU2F1	BCL7B	TF-Target-Regulatory
FOXP1	NDUFB1	TF-Target-Regulatory
MZF1	SCD	TF-Target-Regulatory
LMO2	BHLHE41	TF-Target-Regulatory
RFX2	CDC6	TF-Target-Regulatory
MAFK	OIP5	TF-Target-Regulatory
FOXK1	PDIA5	TF-Target-Regulatory
SPI1	CORO1C	TF-Target-Regulatory
LMO2	FOSL1	TF-Target-Regulatory
CEBPG	SIKE1	TF-Target-Regulatory
ELF5	PWP2	TF-Target-Regulatory
PRKRA	SIKE1	TF-Target-Regulatory
ELF5	SLC43A1	TF-Target-Regulatory
MAX	PDLIM3	TF-Target-Regulatory
POU2F1	ALG8	TF-Target-Regulatory
CEBPD	FNDC3B	TF-Target-Regulatory
ELF5	GPC4	TF-Target-Regulatory
FOXP1	SLC25A11	TF-Target-Regulatory
ATF1	ARSG	TF-Target-Regulatory
ALYREF	METTL21A	TF-Target-Regulatory
DDX51	TRIM5	TF-Target-Regulatory
KLF7	DTNB	TF-Target-Regulatory
DDX1	EIF2B3	TF-Target-Regulatory
SPI1	THRB	TF-Target-Regulatory
TEF	SPCS3	TF-Target-Regulatory
SPI1	LYL1	TF-Target-Regulatory
RFXAP	TCF12	TF-Target-Regulatory
RAD54L	EXO1	TF-Target-Regulatory
XBP1	ZW10	TF-Target-Regulatory
MAX	HNRNPU	TF-Target-Regulatory
JDP2	YWHAB	TF-Target-Regulatory
RFX2	GADD45G	TF-Target-Regulatory
MAFF	BABAM2	TF-Target-Regulatory
ZNF75A	YEATS2	TF-Target-Regulatory
SPI1	AMZ2	TF-Target-Regulatory
ADARB1	KCNQ1	TF-Target-Regulatory
LBX2	ERG	TF-Target-Regulatory
MZF1	EIF2AK2	TF-Target-Regulatory
MAFG	NENF	TF-Target-Regulatory
PATZ1	ARL8A	TF-Target-Regulatory
MAFK	EIF5B	TF-Target-Regulatory
ELF5	ZNF665	TF-Target-Regulatory
DLX3	SFI1	TF-Target-Regulatory
ASCL2	EIF3B	TF-Target-Regulatory
CEBPG	MYCL	TF-Target-Regulatory
XBP1	PSMC3	TF-Target-Regulatory
SPI1	PELI1	TF-Target-Regulatory
MEIS3P1	GSK3A	TF-Target-Regulatory
XBP1	ZNF366	TF-Target-Regulatory
ASCL2	CPSF7	TF-Target-Regulatory
MZF1	IGFBP4	TF-Target-Regulatory
FOXP1	HIST1H3H	TF-Target-Regulatory
POU2F1	RIPK3	TF-Target-Regulatory
LBX2	KANSL1	TF-Target-Regulatory
FOXK1	PEX26	TF-Target-Regulatory
SPI1	YKT6	TF-Target-Regulatory
POU2F1	FRMD6	TF-Target-Regulatory
POU6F2	KTN1	TF-Target-Regulatory
MXD3	MXI1	TF-Target-Regulatory
KLF7	NDUFB3	TF-Target-Regulatory
TBX2	STK36	TF-Target-Regulatory
MZF1	ABI3BP	TF-Target-Regulatory
ATF1	BRIX1	TF-Target-Regulatory
KLF13	CTSZ	TF-Target-Regulatory
MAFK	LRP4	TF-Target-Regulatory
ASCL2	PFDN1	TF-Target-Regulatory
CEBPG	GALC	TF-Target-Regulatory
MAFG	NFATC2	TF-Target-Regulatory
POU6F2	COG1	TF-Target-Regulatory
POU6F2	H2AFV	TF-Target-Regulatory
FOXK1	PRKAR2B	TF-Target-Regulatory
DDIT3	ZNF143	TF-Target-Regulatory
OSR1	LAMB2	TF-Target-Regulatory
HEY1	MEF2D	TF-Target-Regulatory
TBX2	GINS1	TF-Target-Regulatory
DDIT3	STOML2	TF-Target-Regulatory
SPI1	OTUD3	TF-Target-Regulatory
ELF5	PSMB8	TF-Target-Regulatory
SPI1	GPBP1L1	TF-Target-Regulatory
DDIT3	PHLPP1	TF-Target-Regulatory
SPI1	MEX3D	TF-Target-Regulatory
JDP2	DNM1	TF-Target-Regulatory
POU2F1	PLD1	TF-Target-Regulatory
MZF1	CD86	TF-Target-Regulatory
FOXP1	LCLAT1	TF-Target-Regulatory
HMGA1	B3GALNT2	TF-Target-Regulatory
SPI1	CTNNAL1	TF-Target-Regulatory
ZBTB20	LIMCH1	TF-Target-Regulatory
USF1	GLOD4	TF-Target-Regulatory
MAFK	GLIS3	TF-Target-Regulatory
CEBPD	YAF2	TF-Target-Regulatory
TCF12	HTRA4	TF-Target-Regulatory
XBP1	MTURN	TF-Target-Regulatory
MAFG	TP63	TF-Target-Regulatory
HES1	URI1	TF-Target-Regulatory
JDP2	TRADD	TF-Target-Regulatory
MAFK	HMG20B	TF-Target-Regulatory
JDP2	TSEN2	TF-Target-Regulatory
PATZ1	LMO2	TF-Target-Regulatory
MAFF	NR1H2	TF-Target-Regulatory
MZF1	ATF6	TF-Target-Regulatory
POU6F2	DDX23	TF-Target-Regulatory
SPI1	TMEM237	TF-Target-Regulatory
MZF1	SUPV3L1	TF-Target-Regulatory
PATZ1	ELOF1	TF-Target-Regulatory
KLF7	PDK3	TF-Target-Regulatory
KLF7	CPLANE2	TF-Target-Regulatory
FOXP1	MAST3	TF-Target-Regulatory
ATF6	FAM133B	TF-Target-Regulatory
SPI1	LEO1	TF-Target-Regulatory
ZBTB20	TIMM17A	TF-Target-Regulatory
PATZ1	TMEM200B	TF-Target-Regulatory
POU2F1	TIMM29	TF-Target-Regulatory
ATF1	CDC123	TF-Target-Regulatory
SNAI2	ARHGAP21	TF-Target-Regulatory
MAFK	MARCH4	TF-Target-Regulatory
ELF5	TOMM40L	TF-Target-Regulatory
POU6F2	SLC9A1	TF-Target-Regulatory
MAFF	PCDHGA10	TF-Target-Regulatory
CEBPD	EMC3	TF-Target-Regulatory
FOXP1	KAT7	TF-Target-Regulatory
CSTF3	SEH1L	TF-Target-Regulatory
TEF	MED1	TF-Target-Regulatory
JDP2	COMMD6	TF-Target-Regulatory
ELF5	TMEM167A	TF-Target-Regulatory
USF1	VTA1	TF-Target-Regulatory
SNAI2	CYB5D2	TF-Target-Regulatory
MAFK	PUM1	TF-Target-Regulatory
MZF1	TRMT1	TF-Target-Regulatory
PRKRA	GPAT3	TF-Target-Regulatory
HLF	MRPL10	TF-Target-Regulatory
POU2F1	NABP2	TF-Target-Regulatory
RFX2	VMA21	TF-Target-Regulatory
USF1	CRYZL1	TF-Target-Regulatory
SNAI2	FASTK	TF-Target-Regulatory
MAFK	KRBOX4	TF-Target-Regulatory
POU6F2	CBX3	TF-Target-Regulatory
SPI1	FAM210A	TF-Target-Regulatory
KLF13	SPRYD7	TF-Target-Regulatory
IRF5	PRSS23	TF-Target-Regulatory
CTCF	MAPK8IP3	TF-Target-Regulatory
MSX1	MICOS13	TF-Target-Regulatory
MAFG	TRNP1	TF-Target-Regulatory
MAX	FBF1	TF-Target-Regulatory
ATF6	RAB8A	TF-Target-Regulatory
HES1	DST	TF-Target-Regulatory
MZF1	SPCS2	TF-Target-Regulatory
JDP2	DDX27	TF-Target-Regulatory
FOXP1	TTC37	TF-Target-Regulatory
MAX	JAG2	TF-Target-Regulatory
TAF7	APTX	TF-Target-Regulatory
ZNF75A	ZNF875	TF-Target-Regulatory
ZBTB33	LCAT	TF-Target-Regulatory
ATF1	COG2	TF-Target-Regulatory
PATZ1	MCM3AP	TF-Target-Regulatory
DDIT3	ACTR5	TF-Target-Regulatory
SPI1	PTPN9	TF-Target-Regulatory
XBP1	TOMM22	TF-Target-Regulatory
SPI1	ATP6V1C1	TF-Target-Regulatory
MSX1	PSME4	TF-Target-Regulatory
RNASE7	RRP36	TF-Target-Regulatory
FOXK1	TMEM79	TF-Target-Regulatory
HEY1	RHOBTB3	TF-Target-Regulatory
ATF1	MFAP2	TF-Target-Regulatory
SPI1	NKIRAS2	TF-Target-Regulatory
SPI1	NDUFC2	TF-Target-Regulatory
NFYA	TM9SF3	TF-Target-Regulatory
KLF13	PRR11	TF-Target-Regulatory
MAX	RTN4	TF-Target-Regulatory
SPI1	MRPS34	TF-Target-Regulatory
MAFG	PPIB	TF-Target-Regulatory
CTCF	GPR89A	TF-Target-Regulatory
POU6F2	ETV5	TF-Target-Regulatory
SPI1	AK9	TF-Target-Regulatory
MAFF	LRP10	TF-Target-Regulatory
JDP2	THBD	TF-Target-Regulatory
GTF2A2	TRIM28	TF-Target-Regulatory
DRAP1	GGN	TF-Target-Regulatory
DDIT3	FKBP15	TF-Target-Regulatory
KLF7	COQ10B	TF-Target-Regulatory
FOXP1	MSANTD3	TF-Target-Regulatory
MEIS3P1	STAT2	TF-Target-Regulatory
MEIS3P1	COX10	TF-Target-Regulatory
MZF1	NLRC5	TF-Target-Regulatory
MSX1	ELMOD3	TF-Target-Regulatory
MEIS3P1	MLX	TF-Target-Regulatory
MSX1	SC5D	TF-Target-Regulatory
MZF1	NBAS	TF-Target-Regulatory
KLF7	MAP3K8	TF-Target-Regulatory
SNAI2	SPATA2L	TF-Target-Regulatory
KLF7	TMEM222	TF-Target-Regulatory
SPI1	FAM114A1	TF-Target-Regulatory
JDP2	MAPKAPK2	TF-Target-Regulatory
DLX3	YWHAH	TF-Target-Regulatory
BATF3	TXN2	TF-Target-Regulatory
ATF6	CHI3L1	TF-Target-Regulatory
TCF12	CX3CL1	TF-Target-Regulatory
SPI1	MANBAL	TF-Target-Regulatory
ZNF740	NPC1	TF-Target-Regulatory
SPI1	NT5C	TF-Target-Regulatory
RFXANK	CEBPD	TF-Target-Regulatory
FOXP1	PTPN18	TF-Target-Regulatory
BATF3	CEP192	TF-Target-Regulatory
ATF6	DZIP1	TF-Target-Regulatory
XBP1	LAMB3	TF-Target-Regulatory
SPI1	RAD51B	TF-Target-Regulatory
KLF7	GINS4	TF-Target-Regulatory
ZNF75A	PROCA1	TF-Target-Regulatory
MEIS3P1	TSPAN4	TF-Target-Regulatory
ELF5	NDUFAF3	TF-Target-Regulatory
MAFF	NUFIP1	TF-Target-Regulatory
CTCF	ATP5ME	TF-Target-Regulatory
ASCL2	GAL3ST4	TF-Target-Regulatory
JDP2	PPM1G	TF-Target-Regulatory
SSBP1	ORC5	TF-Target-Regulatory
HES1	RELA	TF-Target-Regulatory
NFYA	PHF5A	TF-Target-Regulatory
MEIS3P1	NFKBIZ	TF-Target-Regulatory
CTCF	NGLY1	TF-Target-Regulatory
RFX2	CCDC137	TF-Target-Regulatory
KLF7	HOXA10	TF-Target-Regulatory
DLX3	SIGIRR	TF-Target-Regulatory
ZNF664	SF3B2	TF-Target-Regulatory
NFYA	HAUS5	TF-Target-Regulatory
MAFF	DLG5	TF-Target-Regulatory
MZF1	PSENEN	TF-Target-Regulatory
POU6F2	CCNK	TF-Target-Regulatory
ZNF75A	POLR3GL	TF-Target-Regulatory
ALYREF	ZDHHC3	TF-Target-Regulatory
MAFG	DPH1	TF-Target-Regulatory
DDX51	SPRN	TF-Target-Regulatory
NFYA	EGFL6	TF-Target-Regulatory
JDP2	TSTA3	TF-Target-Regulatory
POLE3	LRR1	TF-Target-Regulatory
ZNF740	AKT2	TF-Target-Regulatory
TEF	EIF3H	TF-Target-Regulatory
CTCF	C1orf56	TF-Target-Regulatory
MAX	TSNAX	TF-Target-Regulatory
ELF5	PBX2	TF-Target-Regulatory
MAX	COX15	TF-Target-Regulatory
ELF4	TMEM33	TF-Target-Regulatory
RFX2	FAM214A	TF-Target-Regulatory
JUNB	CNOT3	TF-Target-Regulatory
PRKRA	DPH3	TF-Target-Regulatory
MSX1	RHOB	TF-Target-Regulatory
ZNF740	SLC2A9	TF-Target-Regulatory
[truncated: 109,302 more rows]

## Sheet: Table S3 Sheet3
Table S3: SH3PXD2A-AS1-TF-target hierarchical network .
Sheet3 Enrichment analysis was performed by clusterProfiler.The significant pathways(adjusted p value<0.05)of DEGs of SH3PXD2A-AS1-TF targeting genes.
ID	Description	GeneRatio	BgRatio	pvalue	p.adjust	qvalue	geneID	Count
hsa03010	Ribosome	63/987	153/7888	2.21707e-19	7.00593e-17	5.81105e-17	RPS27L/RPL15/MRPS14/RPL7A/RPS24/RPL10/RPL13A/RPS27A/RPL10A/RPS14/RPL22/RPS11/MRPL28/RPL36/RPS27/RPL22L1/RPL23A/RPL12/RPL27A/MRPS11/RPL29/RPL38/MRPL14/MRPL21/RPS7/RPL18A/RPL24/RPL23/RPS6/RPL5/RPS8/MRPL15/RPS20/RPL31/RPL37/RSL24D1/RPS25/RPL14/RPLP1/RPS13/MRPS18A/RPS16/RPL26/RPS3/RPL36AL/MRPS18C/RPS3A/RPL11/RPL32/RPL7/RPL30/RPL27/RPL36A/RPL41/RPL4/RPS21/RPL35/RPL35A/RPL8/RPS23/RPL34/RPL21/RPS15A	63
hsa04066	HIF-1 signaling pathway	31/987	109/7888	6.10874e-06	0.000965181	0.000800567	STAT3/HK1/VEGFA/LDHA/MAP2K1/EIF4E/SLC2A1/ENO1/EGFR/CYBB/TIMP1/MKNK1/PFKP/EIF4E2/RPS6/CDKN1B/IL6R/PIK3R2/NFKB1/CUL2/PFKL/SERPINE1/PDHA1/ENO3/GAPDH/PIK3R1/PIK3CB/HMOX1/HK2/FLT1/EGLN1	31
hsa04910	Insulin signaling pathway	32/987	137/7888	0.000290309	0.0305792	0.0253638	HK1/IRS1/MAP2K1/EIF4E/SREBF1/IKBKB/TRIP10/PYGL/ELK1/PRKACB/PPP1CA/MKNK1/RHEB/EIF4E2/BRAF/RPS6/CALML3/PPP1CC/CRKL/PIK3R2/IRS2/GRB2/G6PC3/MAPK8/PIK3R1/PPP1R3C/PIK3CB/CALM1/ACACB/HK2/PRKAB2/PHKA2	32
hsa04142	Lysosome	28/987	123/7888	0.001044	0.0784212	0.0650463	CLN3/CTSB/CTSV/GNPTG/CD63/ARSG/CTSZ/ARSB/GM2A/ATP6AP1/GBA/SLC11A1/ATP6V0D1/ASAH1/CTSH/GGA3/AP3S1/CTSA/NPC2/IGF2R/DNASE2/LAMP1/SLC17A5/CTSK/GLA/HEXB/ATP6V0A1/ATP6V0A2	28
hsa04510	Focal adhesion	40/987	199/7888	0.00142305	0.0784212	0.0650463	LAMA4/VAV1/VEGFA/MAP2K1/LAMB2/MYLK/PPP1R12C/CCND2/ELK1/EGFR/PIP5K1C/LAMC1/PPP1CA/DIAPH1/BRAF/ITGA5/FYN/RAP1A/COL4A5/LAMC2/FLNB/PPP1CC/MYL9/CRKL/PIK3R2/GRB2/ILK/DOCK1/VTN/VEGFC/ACTN1/LAMA5/MAPK8/SPP1/CCND1/RHOA/PIK3R1/PIK3CB/RAC1/FLT1	40
hsa04152	AMPK signaling pathway	27/987	120/7888	0.00153017	0.0784212	0.0650463	RAB8A/IRS1/SCD/SREBF1/PPARG/CD36/ULK1/ADIPOR2/PFKP/CPT1B/RHEB/STRADA/SIRT1/PIK3R2/IRS2/G6PC3/PFKL/PPP2R5A/FOXO3/CCND1/PIK3R1/PIK3CB/PPP2CB/PFKFB4/ACACB/LEP/PRKAB2	27
hsa04141	Protein processing in endoplasmic reticulum	34/987	165/7888	0.00204637	0.0784212	0.0650463	SEC23A/OS9/SEC61G/EDEM2/CALR/UBE2D2/RNF185/SSR1/BCAP31/NFE2L2/HERPUD1/DERL3/PPP1R15A/DAD1/DNAJC1/FBXO6/HSPA2/PDIA4/HSPA8/UBE2D4/MAN1C1/ERO1A/ERP29/DNAJA2/MAN1B1/RPN1/YOD1/MAPK8/DNAJB2/UGGT2/MBTPS2/DERL2/MOGS/UBQLN2	34
hsa03040	Spliceosome	29/987	135/7888	0.00221914	0.0784212	0.0650463	SRSF3/HNRNPA1/SMNDC1/SNRPD2/SNRPB/PHF5A/PCBP1/SRSF2/SNRPE/SNU13/RBM22/HNRNPC/SYF2/HNRNPK/MAGOH/SF3B5/SF3B3/PRPF40B/BCAS2/HSPA2/HSPA8/LSM3/SRSF9/SNRPG/U2AF2/SNRPC/THOC1/PRPF38A/SRSF5	29
hsa01200	Carbon metabolism	26/987	117/7888	0.00223352	0.0784212	0.0650463	SDHC/HK1/PC/DLST/RGN/ENO1/CS/PFKP/ME3/HADHA/PKM/IDH2/SHMT2/GPT2/PFKL/PDHA1/ENO3/GAPDH/GOT1/PCCB/TPI1/GLUD1/ACO1/ECHS1/MDH1/HK2	26
hsa04213	Longevity regulating pathway - multiple species	16/987	62/7888	0.00322796	0.0873949	0.0724895	EIF4EBP2/IRS1/ADCY7/PRKACB/HSPA2/ADCY6/HSPA8/SIRT1/HDAC1/PIK3R2/IRS2/FOXO3/SOD1/PIK3R1/PIK3CB/PRKAB2	16
hsa00052	Galactose metabolism	10/987	31/7888	0.00334615	0.0873949	0.0724895	HK1/B4GALT2/GALE/PFKP/UGP2/G6PC3/PFKL/GLA/GALK1/HK2	10
hsa04062	Chemokine signaling pathway	37/987	189/7888	0.00339076	0.0873949	0.0724895	STAT3/VAV1/LYN/CCR7/MAP2K1/STAT2/IKBKB/ADCY7/PRKACB/GNB1/PLCB3/CXCR4/BRAF/PARD3/RAP1A/PREX1/ADCY6/GNAI3/CRKL/PIK3R2/GRB2/CXCL14/GNG2/NFKB1/ELMO1/FOXO3/CXCL1/RHOA/PIK3R1/CXCL10/PIK3CB/PLCB1/RAC1/CXCR5/CX3CR1/CXCL12/GRK3	37
hsa05165	Human papillomavirus infection	58/987	330/7888	0.00406751	0.0873949	0.0724895	LAMA4/VEGFA/MAML1/AXIN2/IFNA1/MAP2K1/IRF3/LAMB2/STAT2/TRAF3/CCND2/IKBKB/ATP6AP1/BCAP31/EGFR/LFNG/LAMC1/ATP6V0D1/PRKACB/DLG3/TUBG2/FZD7/RHEB/PARD3/MX1/ITGA5/CDK2/COL4A5/LAMC2/ATP6V1B2/PKM/CDKN1B/ATP6V0E1/PARD6B/HDAC1/ATP6V1C2/PIK3R2/GRB2/TCF7L2/PATJ/TLR3/NFKB1/MAML2/VTN/PPP2R5A/LAMA5/SPP1/CCND1/PIK3R1/ATP6V0A1/ATP6V1D/PIK3CB/WNT2/HEY1/PPP2CB/FZD1/ATP6V0A2/WNT2B	58
hsa05205	Proteoglycans in cancer	39/987	204/7888	0.00411066	0.0873949	0.0724895	EZR/STAT3/VAV1/FRS2/VEGFA/SDC4/CD63/MAP2K1/PPP1R12C/HSPG2/EIF4B/PTCH1/ELK1/EGFR/PRKACB/PPP1CA/FZD7/BRAF/RPS6/ITGA5/FLNB/PPP1CC/TIMP3/ITPR3/PIK3R2/GRB2/PDCD4/VTN/SDC2/ANK3/CCND1/RHOA/PIK3R1/PIK3CB/WNT2/RAC1/FZD1/WNT2B/DROSHA	39
hsa00062	Fatty acid elongation	9/987	27/7888	0.00414849	0.0873949	0.0724895	TECR/ELOVL5/ACOT4/HADHA/HACD2/ACOT7/THEM5/ACOT2/ECHS1	9
hsa05222	Small cell lung cancer	21/987	93/7888	0.00466808	0.0893901	0.0741444	LAMA4/GADD45G/LAMB2/TRAF3/CKS1B/IKBKB/CKS2/LAMC1/CDK2/MAX/COL4A5/LAMC2/TRAF1/CDKN1B/PIK3R2/NFKB1/LAMA5/CDKN2B/CCND1/PIK3R1/PIK3CB	21
hsa05120	Epithelial cell signaling in Helicobacter pylori infection	17/987	70/7888	0.00480896	0.0893901	0.0741444	NOD1/LYN/IKBKB/ATP6AP1/EGFR/ATP6V0D1/ATP6V1B2/ATP6V0E1/ATP6V1C2/NFKB1/F11R/MAPK8/CXCL1/ATP6V0A1/ATP6V1D/RAC1/ATP6V0A2	17
hsa04360	Axon guidance	35/987	181/7888	0.00527739	0.0926474	0.0768461	RYK/SEMA4B/SRGAP2/SEMA4C/PTCH1/SSH3/RHOD/NFATC4/EFNB1/SLIT3/CXCR4/LIMK1/PARD3/FYN/NTN1/PLXNC1/L1CAM/GNAI3/MYL9/PPP3R1/PARD6B/PIK3R2/ILK/FES/EFNA1/SEMA4A/EPHB3/RHOA/PIK3R1/PLXNB1/PIK3CB/RAC1/EPHB6/CXCL12/EPHA3	35
hsa04068	FoxO signaling pathway	27/987	131/7888	0.00562049	0.0934776	0.0775347	STAT3/HOMER3/BCL6/IRS1/MAP2K1/GADD45G/CCND2/IKBKB/EGFR/BRAF/CDK2/CSNK1E/CCNG2/CDKN1B/SIRT1/PIK3R2/IRS2/GRB2/G6PC3/FOXO3/GABARAPL1/CDKN2B/MAPK8/CCND1/PIK3R1/PIK3CB/PRKAB2	27
hsa04211	Longevity regulating pathway	20/987	89/7888	0.00601682	0.0950658	0.0788521	IRS1/EIF4E/PPARG/ADCY7/ULK1/ADIPOR2/PRKACB/RHEB/EIF4E2/ADCY6/SIRT1/PIK3R2/IRS2/NFKB1/FOXO3/KL/SESN3/PIK3R1/PIK3CB/PRKAB2	20
hsa05110	Vibrio cholerae infection	13/987	50/7888	0.00709542	0.106769	0.0885594	SEC61G/ATP6AP1/ATP6V0D1/PRKACB/TJP2/PDIA4/ATP6V1B2/ATP6V0E1/ATP6V1C2/ERO1A/ATP6V0A1/ATP6V1D/ATP6V0A2	13
hsa04150	mTOR signaling pathway	30/987	153/7888	0.00766802	0.110141	0.0913559	IRS1/MAP2K1/DEPDC5/EIF4E/EIF4B/SLC38A9/IKBKB/LAMTOR5/ULK1/TTI1/FZD7/RHEB/EIF4E2/BRAF/RPS6/FNIP2/RRAGC/STRADA/ATP6V1B2/ATP6V1C2/PIK3R2/GRB2/GRB10/RHOA/PIK3R1/ATP6V1D/PIK3CB/WNT2/FZD1/WNT2B	30
hsa05203	Viral carcinogenesis	37/987	201/7888	0.00950688	0.124185	0.103005	STAT3/LYN/IRF7/VAC14/IRF3/MAPKAPK2/TRAF3/CCND2/GTF2A2/HDAC5/HDAC7/HNRNPK/HIST1H2BC/HIST4H4/ATP6V0D1/PRKACB/CDK2/STAT5A/HIST1H4H/TRAF1/PKM/CDKN1B/HDAC1/PIK3R2/HDAC8/GRB2/NFKB1/RASA2/ACTN1/CDKN2B/CCND1/RHOA/PIK3R1/SND1/HIST1H2BK/PIK3CB/RAC1	37
hsa04932	Non-alcoholic fatty liver disease (NAFLD)	29/987	149/7888	0.00959739	0.124185	0.103005	SDHC/IRS1/NDUFC2/MLX/SREBF1/IKBKB/UQCRQ/NDUFS5/ADIPOR2/UQCR10/CEBPA/COX7A2/COX7A2L/IL6R/PIK3R2/IRS2/NFKB1/COX4I1/NDUFA2/MAPK8/PIK3R1/PIK3CB/COX7C/RAC1/NDUFA6/NDUFB4/LEP/UQCRH/PRKAB2	29
hsa04070	Phosphatidylinositol signaling system	21/987	99/7888	0.00982477	0.124185	0.103005	PIP4K2C/ITPKB/INPP5B/PIP5K1C/PLCB3/DGKA/OCRL/MTMR6/CALML3/SACM1L/ITPR3/PPIP5K2/MTMR4/PIK3R2/IP6K2/PIK3R1/PIK3CB/PLCB1/CALM1/IPPK/IPMK	21
hsa05213	Endometrial cancer	14/987	58/7888	0.0105889	0.128696	0.106747	AXIN2/MAP2K1/GADD45G/ELK1/EGFR/BRAF/PIK3R2/GRB2/TCF7L2/ILK/FOXO3/CCND1/PIK3R1/PIK3CB	14
hsa05220	Chronic myeloid leukemia	17/987	76/7888	0.0113454	0.132783	0.110136	MAP2K1/GADD45G/CTBP1/CTBP2/IKBKB/GAB2/BRAF/STAT5A/CDKN1B/HDAC1/CRKL/PIK3R2/GRB2/NFKB1/CCND1/PIK3R1/PIK3CB	17
hsa04931	Insulin resistance	22/987	108/7888	0.0133956	0.151179	0.125395	STAT3/IRS1/MLX/SREBF1/SLC2A1/IKBKB/PYGL/CD36/PPP1CA/CPT1B/PPP1CC/SLC27A4/PIK3R2/IRS2/NFKB1/G6PC3/MAPK8/PIK3R1/PPP1R3C/PIK3CB/ACACB/PRKAB2	22
hsa05221	Acute myeloid leukemia	15/987	66/7888	0.0145607	0.156402	0.129727	STAT3/MAP2K1/JUP/IKBKB/BRAF/CEBPA/STAT5A/PIK3R2/GRB2/TCF7L2/NFKB1/CCND1/PIK3R1/KIT/PIK3CB	15
hsa04022	cGMP-PKG signaling pathway	31/987	167/7888	0.0148483	0.156402	0.129727	GTF2I/MRVI1/MEF2A/IRS1/MAP2K1/MYLK/PDE5A/ADCY7/ATP1A1/NFATC4/PPP1CA/PLCB3/ATP2A3/CALML3/PPP1CC/ADCY6/ITPR3/GNAI3/MYL9/EDNRB/PPP3R1/IRS2/GNA12/GUCY1A2/ADRA2A/PPIF/VDAC1/RHOA/PLCB1/CALM1/KCNMB3	31
hsa04072	Phospholipase D signaling pathway	28/987	148/7888	0.0156605	0.157898	0.130968	RALB/MAP2K1/DNM1/GAB2/EGFR/PIP5K1C/ADCY7/RAPGEF3/FCER1G/PLCB3/RHEB/DGKA/FYN/DNM2/ADCY6/PIK3R2/GRB2/F2R/GNA12/PLA2G4A/AGPAT5/CYTH3/RHOA/PIK3R1/KIT/PIK3CB/PLCB1/PTGFR	28
hsa04934	Cushing syndrome	29/987	155/7888	0.0162998	0.157898	0.130968	NCEH1/SCARB1/ARMC5/AXIN2/MAP2K1/RASD1/AHR/EGFR/ADCY7/PRKACB/PLCB3/FZD7/BRAF/CDK2/LDLR/RAP1A/ADCY6/ITPR3/GNAI3/CDKN1B/TCF7L2/CDKN2B/CCND1/AIP/CYP11A1/WNT2/PLCB1/FZD1/WNT2B	29
hsa05131	Shigellosis	15/987	67/7888	0.0166606	0.157898	0.130968	NOD1/UBE2D2/IKBKB/ARPC2/DIAPH1/ITGA5/MAD2L2/UBE2D4/CRKL/ARPC5/NFKB1/ELMO1/DOCK1/MAPK8/RAC1	15
hsa04625	C-type lectin receptor signaling pathway	21/987	104/7888	0.016989	0.157898	0.130968	STAT2/MAPKAPK2/IKBKB/NFATC4/FCER1G/CALML3/RELB/ITPR3/PPP3R1/BCL10/PIK3R2/LSP1/CLEC7A/NFKB1/MAPK8/RHOA/PIK3R1/CYLD/CASP1/PIK3CB/CALM1	21
hsa00510	N-Glycan biosynthesis	12/987	50/7888	0.0180715	0.162038	0.134402	B4GALT2/DAD1/MAN1C1/MAN1B1/DPM1/RPN1/MGAT5/MGAT3/ST6GAL1/FUT8/MOGS/ALG5	12
hsa01210	2-Oxocarboxylic acid metabolism	6/987	18/7888	0.0185292	0.162038	0.134402	CS/IDH2/GPT2/GOT1/BCAT2/ACO1	6
hsa04670	Leukocyte transendothelial migration	22/987	112/7888	0.0200573	0.162038	0.134402	EZR/VAV1/THY1/CYBB/RAPGEF3/CXCR4/NCF4/RAP1A/ICAM1/GNAI3/MYL9/PIK3R2/F11R/ACTN1/RHOA/PIK3R1/PIK3CB/VCAM1/RAC1/CLDN1/CXCL12/TXK	22
hsa05162	Measles	26/987	138/7888	0.0203555	0.162038	0.134402	STAT3/IFNA1/CSNK2A2/IRF7/IRF3/STAT2/EIF3H/TRAF3/CCND2/IKBKB/IL2RB/MX1/CDK2/STAT5A/HSPA2/HSPA8/CDKN1B/PIK3R2/NFKB1/IL2RG/OAS2/MAPK8/CCND1/PIK3R1/PIK3CB/RCHY1	26
hsa04922	Glucagon signaling pathway	21/987	106/7888	0.0208008	0.162038	0.134402	LDHA/SLC2A1/PYGL/PRKACB/PLCB3/PFKP/CPT1B/CALML3/ITPR3/PKM/SIRT1/PPP3R1/SIK2/G6PC3/PFKL/PDHA1/PLCB1/CALM1/ACACB/PRKAB2/PHKA2	21
hsa04270	Vascular smooth muscle contraction	25/987	132/7888	0.0212922	0.162038	0.134402	MRVI1/MYL6/MAP2K1/MYLK/PPP1R12C/ADCY7/PRKACB/PPP1CA/PLCB3/ADORA2A/BRAF/PLA2G12A/CALML3/PPP1CC/ADCY6/ITPR3/MYL9/GNA12/PLA2G4A/ACTA2/GUCY1A2/RHOA/PLCB1/CALM1/KCNMB3	25
hsa04933	AGE-RAGE signaling pathway in diabetic complications	20/987	100/7888	0.0215282	0.162038	0.134402	STAT3/VEGFA/CYBB/PLCB3/DIAPH1/COL4A5/STAT5A/ICAM1/CDKN1B/PIK3R2/NFKB1/VEGFC/SERPINE1/MAPK8/CCND1/PIK3R1/PIK3CB/VCAM1/PLCB1/RAC1	20
hsa05230	Central carbon metabolism in cancer	15/987	69/7888	0.0215489	0.162038	0.134402	HK1/LDHA/MAP2K1/SLC2A1/EGFR/PFKP/PKM/PIK3R2/SLC16A3/PFKL/PDHA1/PIK3R1/KIT/PIK3CB/HK2	15
hsa05418	Fluid shear stress and atherosclerosis	26/987	139/7888	0.0221676	0.162038	0.134402	VEGFA/SDC4/SUMO2/MEF2A/GSTM3/MGST3/MGST2/IKBKB/KEAP1/ACVR2B/NFE2L2/DUSP1/CALML3/ICAM1/PIK3R2/NFKB1/SDC2/MAPK8/TRPV4/RHOA/PIK3R1/PIK3CB/HMOX1/VCAM1/CALM1/RAC1	26
hsa04216	Ferroptosis	10/987	40/7888	0.0225622	0.162038	0.134402	SLC40A1/PCBP1/CYBB/NCOA4/FTH1/GCLM/SLC39A14/MAP1LC3C/SAT1/HMOX1	10
hsa04930	Type II diabetes mellitus	11/987	46/7888	0.0236887	0.166347	0.137976	HK1/IRS1/IKBKB/PKM/PIK3R2/IRS2/MAPK8/PIK3R1/CACNA1A/PIK3CB/HK2	11
hsa05135	Yersinia infection	23/987	121/7888	0.0254185	0.174614	0.144833	ARHGEF7/VAV1/MAP2K1/IRF3/WIPF2/ACTR2/IKBKB/PIP5K1C/ACTR3C/LIMK1/ITGA5/CRKL/PIK3R2/NFKB1/DOCK1/ACTR3/MAPK8/RHOA/PIK3R1/ACTR3B/CASP1/PIK3CB/RAC1	23
hsa00020	Citrate cycle (TCA cycle)	8/987	30/7888	0.0274176	0.18434	0.1529	SDHC/PC/DLST/CS/IDH2/PDHA1/ACO1/MDH1	8
hsa00280	Valine, leucine and isoleucine degradation	11/987	48/7888	0.0318452	0.204197	0.169371	IL4I1/ACAD8/HADHA/AACS/ABAT/MCCC2/MCCC1/BCAT2/PCCB/BCKDHB/ECHS1	11
hsa04330	Notch signaling pathway	11/987	48/7888	0.0318452	0.204197	0.169371	NCSTN/MAML1/PSENEN/CTBP1/CTBP2/LFNG/APH1B/HDAC1/MAML2/NCOR2/DTX4	11
hsa04140	Autophagy - animal	25/987	137/7888	0.0323097	0.204197	0.169371	CTSB/RAB33B/RAB8A/IRS1/MAP2K1/RAB1A/ULK1/NRBF2/PRKACB/RHEB/TANK/RRAGC/ATG16L2/MTMR4/PIK3R2/IRS2/IGBP1/RUBCN/LAMP1/GABARAPL1/ATG4D/MAPK8/PIK3R1/PIK3CB/PPP2CB	25
hsa05100	Bacterial invasion of epithelial cells	15/987	73/7888	0.0344652	0.213549	0.177128	DNM1/ARPC2/ITGA5/DNM2/MAD2L2/CRKL/PIK3R2/ARPC5/ILK/ELMO1/DOCK1/RHOA/PIK3R1/PIK3CB/RAC1	15
hsa04810	Regulation of actin cytoskeleton	36/987	213/7888	0.0354725	0.215564	0.178799	EZR/ARHGEF7/VAV1/IQGAP3/MAP2K1/MYLK/PIP4K2C/PPP1R12C/CYFIP2/SSH3/EGFR/PIP5K1C/PPP1CA/ARPC2/DIAPH1/CXCR4/LIMK1/BRAF/ITGA5/PPP1CC/FGF7/MYL9/CRKL/PIK3R2/ARPC5/IQGAP2/F2R/GNA12/DOCK1/ACTN1/FGF10/RHOA/PIK3R1/PIK3CB/RAC1/CXCL12	36
hsa04071	Sphingolipid signaling pathway	22/987	119/7888	0.0375847	0.216933	0.179934	MAP2K1/DEGS1/GAB2/FCER1G/PLCB3/ASAH1/FYN/NSMAF/GNAI3/PIK3R2/NFKB1/GNA12/CERS6/PPP2R5A/MAPK8/RHOA/PIK3R1/PIK3CB/PLCB1/RAC1/PPP2CB/SPTLC3	22
hsa04928	Parathyroid hormone synthesis, secretion and action	20/987	106/7888	0.0380112	0.216933	0.179934	PDE4D/MEF2A/MAP2K1/EGFR/ADCY7/NACA/PRKACB/PLCB3/BRAF/MMP15/ADCY6/ITPR3/GNAI3/GNA12/GATA3/MMP14/KL/RHOA/PLCB1/CASR	20
hsa00562	Inositol phosphate metabolism	15/987	74/7888	0.0384249	0.216933	0.179934	MINPP1/PIP4K2C/ITPKB/INPP5B/PIP5K1C/PLCB3/OCRL/MTMR6/SACM1L/MTMR4/PIK3CB/TPI1/PLCB1/IPPK/IPMK	15
hsa04921	Oxytocin signaling pathway	27/987	153/7888	0.0393239	0.216933	0.179934	MYL6/MAP2K1/MYLK/PPP1R12C/ELK1/EGFR/ADCY7/NFATC4/PRKACB/PPP1CA/PLCB3/RCAN1/CALML3/PPP1CC/ADCY6/ITPR3/GNAI3/MYL9/PPP3R1/PLA2G4A/GUCY1A2/KCNJ5/CCND1/RHOA/PLCB1/CALM1/PRKAB2	27
hsa00010	Glycolysis / Gluconeogenesis	14/987	68/7888	0.0395887	0.216933	0.179934	HK1/MINPP1/LDHA/ENO1/PFKP/PKM/BPGM/G6PC3/PFKL/PDHA1/ENO3/GAPDH/TPI1/HK2	14
hsa04750	Inflammatory mediator regulation of TRP channels	19/987	100/7888	0.0398168	0.216933	0.179934	ADCY7/PRKACB/PPP1CA/PLCB3/P2RY2/IL1RAP/CALML3/PPP1CC/ADCY6/ITPR3/PIK3R2/PLA2G4A/MAPK8/TRPV4/PIK3R1/PIK3CB/PLCB1/CALM1/CYP2J2	19
hsa01230	Biosynthesis of amino acids	15/987	75/7888	0.0427011	0.218142	0.180937	PC/ENO1/CS/PFKP/PKM/IDH2/SHMT2/GPT2/PFKL/ENO3/GAPDH/GOT1/BCAT2/TPI1/ACO1	15
hsa05212	Pancreatic cancer	15/987	75/7888	0.0427011	0.218142	0.180937	STAT3/RALB/VEGFA/MAP2K1/GADD45G/IKBKB/EGFR/BRAF/PIK3R2/NFKB1/MAPK8/CCND1/PIK3R1/PIK3CB/RAC1	15
hsa01040	Biosynthesis of unsaturated fatty acids	7/987	27/7888	0.0438823	0.218142	0.180937	SCD/TECR/ELOVL5/ACOT4/HACD2/ACOT7/ACOT2	7
hsa04966	Collecting duct acid secretion	7/987	27/7888	0.0438823	0.218142	0.180937	ATP6V0D1/ATP6V1B2/ATP6V0E1/ATP6V1C2/ATP6V0A1/ATP6V1D/ATP6V0A2	7
hsa04920	Adipocytokine signaling pathway	14/987	69/7888	0.0441806	0.218142	0.180937	STAT3/IRS1/SLC2A1/IKBKB/CD36/ADIPOR2/CPT1B/IRS2/NFKB1/G6PC3/MAPK8/ACACB/LEP/PRKAB2	14
hsa05211	Renal cell carcinoma	14/987	69/7888	0.0441806	0.218142	0.180937	VEGFA/MAP2K1/SLC2A1/BRAF/RAP1A/ARNT2/CRKL/PIK3R2/GRB2/CUL2/PIK3R1/PIK3CB/RAC1/EGLN1	14
hsa05160	Hepatitis C	27/987	155/7888	0.0452983	0.220219	0.18266	STAT3/SCARB1/IFNA1/IRF7/IFIT1/MAP2K1/IRF3/STAT2/TRAF3/IKBKB/EGFR/BRAF/MX1/CDK2/LDLR/PIK3R2/GRB2/TLR3/NFKB1/OAS2/CCND1/PIK3R1/CXCL10/EIF3E/PIK3CB/CLDN1/PPP2CB	27
hsa04530	Tight junction	29/987	169/7888	0.0463424	0.221882	0.184039	EZR/RAB8B/RAB8A/MYL6/AMOTL2/ACTR2/NF2/ACTR3C/PRKACB/DLG3/TJP2/PARD3/RAP1A/MYL9/PARD6B/RAP2C/PATJ/F11R/ACTN1/ACTR3/MAPK8/CCND1/RHOA/ACTR3B/AMOT/RAC1/CLDN1/PPP2CB/PRKAB2	29
hsa04917	Prolactin signaling pathway	14/987	70/7888	0.0491345	0.231739	0.192215	STAT3/MAP2K1/CCND2/STAT5A/PIK3R2/GRB2/NFKB1/CGA/CISH/FOXO3/MAPK8/CCND1/PIK3R1/PIK3CB	14
hsa05167	Kaposi sarcoma-associated herpesvirus infection	31/987	186/7888	0.0566096	0.263068	0.218201	STAT3/LYN/VEGFA/IFNA1/IRF7/MAP2K1/IRF3/STAT2/MAPKAPK2/TRAF3/IKBKB/NFATC4/GNB1/RCAN1/CALML3/PREX1/ICAM1/ITPR3/PPP3R1/PIK3R2/TLR3/GNG2/NFKB1/GABARAPL1/MAPK8/CCND1/CXCL1/PIK3R1/PIK3CB/CALM1/RAC1	31
hsa04721	Synaptic vesicle cycle	15/987	78/7888	0.0575329	0.263484	0.218546	SLC6A2/SLC1A3/DNM1/SYT1/ATP6V0D1/SLC1A1/DNM2/ATP6V1B2/ATP6V0E1/ATP6V1C2/AP2B1/ATP6V0A1/CACNA1A/ATP6V1D/ATP6V0A2	15
hsa04310	Wnt signaling pathway	27/987	160/7888	0.0631107	0.282579	0.234384	VANGL2/AXIN2/PORCN/CSNK2A2/RYK/CCND2/CTBP1/CTBP2/CACYBP/NFATC4/PRKACB/PLCB3/FZD7/CSNK1E/PPP3R1/TCF7L2/CBY1/MAPK8/CCND1/RSPO2/RHOA/DKK1/WNT2/PLCB1/RAC1/FZD1/WNT2B	27
hsa04722	Neurotrophin signaling pathway	21/987	119/7888	0.0634908	0.282579	0.234384	FRS2/NTRK2/IRS1/MAP2K1/MAPKAPK2/IKBKB/BRAF/RAP1A/CALML3/IRAK2/CRKL/PIK3R2/GRB2/NFKB1/FOXO3/MAPK8/RHOA/PIK3R1/PIK3CB/CALM1/RAC1	21
hsa04730	Long-term depression	12/987	60/7888	0.065367	0.286889	0.237959	LYN/MAP2K1/PLCB3/BRAF/ITPR3/GNAI3/GNA12/PLA2G4A/GUCY1A2/CACNA1A/PLCB1/PPP2CB	12
hsa04015	Rap1 signaling pathway	34/987	210/7888	0.0669991	0.290023	0.240559	VAV1/RALB/VEGFA/MAP2K1/EVL/EGFR/ADCY7/RAPGEF3/PLCB3/ADORA2A/BRAF/PARD3/RAP1A/CALML3/FGF7/ADCY6/GNAI3/PARD6B/CRKL/PIK3R2/F2R/VEGFC/EFNA1/FGF10/ARAP3/RHOA/PIK3R1/PRKD3/KIT/PIK3CB/PLCB1/CALM1/RAC1/FLT1	34
hsa04720	Long-term potentiation	13/987	67/7888	0.069408	0.292202	0.242366	MAP2K1/RAPGEF3/PRKACB/PPP1CA/PLCB3/BRAF/RAP1A/CALML3/PPP1CC/ITPR3/PPP3R1/PLCB1/CALM1	13
hsa05163	Human cytomegalovirus infection	36/987	225/7888	0.0699929	0.292202	0.242366	STAT3/VEGFA/IFNA1/MAP2K1/IRF3/CALR/IKBKB/ELK1/EGFR/ADCY7/NFATC4/PRKACB/GNB1/PLCB3/RHEB/CXCR4/CALML3/ADCY6/ITPR3/GNAI3/PPP3R1/IL6R/CRKL/PIK3R2/GRB2/GNG2/NFKB1/GNA12/CCND1/RHOA/PIK3R1/PIK3CB/PLCB1/CALM1/RAC1/CXCL12	36
hsa04977	Vitamin digestion and absorption	6/987	24/7888	0.0702765	0.292202	0.242366	SCARB1/SLC19A3/SLC19A2/LMBRD1/BTD/TCN2	6
hsa00250	Alanine, aspartate and glutamate metabolism	8/987	36/7888	0.0726729	0.298242	0.247376	NIT2/ALDH4A1/IL4I1/ALDH5A1/GPT2/ABAT/GOT1/GLUD1	8
hsa04380	Osteoclast differentiation	22/987	128/7888	0.0741591	0.30044	0.249199	SIRPA/MAP2K1/FOSL2/STAT2/FHL2/PPARG/IKBKB/GAB2/NCF4/FYN/RELB/PPP3R1/PIK3R2/GRB2/NFKB1/CTSK/MAPK8/PIK3R1/TYROBP/CYLD/PIK3CB/RAC1	22
hsa04923	Regulation of lipolysis in adipocytes	11/987	55/7888	0.0756171	0.302002	0.250495	IRS1/ADCY7/PRKACB/ADCY6/GNAI3/PIK3R2/IRS2/CGA/FABP4/PIK3R1/PIK3CB	11
hsa04664	Fc epsilon RI signaling pathway	13/987	68/7888	0.0764563	0.302002	0.250495	VAV1/LYN/MAP2K1/GAB2/FCER1G/FYN/PIK3R2/GRB2/PLA2G4A/MAPK8/PIK3R1/PIK3CB/RAC1	13
hsa00270	Cysteine and methionine metabolism	10/987	49/7888	0.0785144	0.302088	0.250566	LDHA/KYAT1/IL4I1/DNMT3A/GCLM/CDO1/GOT1/BCAT2/KYAT3/MDH1	10
hsa04913	Ovarian steroidogenesis	10/987	49/7888	0.0785144	0.302088	0.250566	SCARB1/ADCY7/PRKACB/LDLR/ADCY6/PLA2G4A/CGA/CYP11A1/ACOT2/CYP2J2	10
hsa04926	Relaxin signaling pathway	22/987	129/7888	0.0793458	0.302088	0.250566	VEGFA/MMP1/MAP2K1/EGFR/ADCY7/PRKACB/GNB1/PLCB3/COL4A5/ADCY6/GNAI3/EDNRB/PIK3R2/GRB2/GNG2/NFKB1/ACTA2/VEGFC/MAPK8/PIK3R1/PIK3CB/PLCB1	22
hsa05146	Amoebiasis	18/987	102/7888	0.0812672	0.305719	0.253578	LAMA4/LAMB2/LAMC1/PRKACB/PLCB3/COL4A5/LAMC2/PIK3R2/NFKB1/PRDX1/ACTN1/GNA14/LAMA5/CXCL1/PIK3R1/PIK3CB/PLCB1/SERPINB9	18
hsa05216	Thyroid cancer	8/987	37/7888	0.0830378	0.307883	0.255372	MAP2K1/GADD45G/TPM3/PPARG/NCOA4/BRAF/TCF7L2/CCND1	8
hsa00512	Mucin type O-glycan biosynthesis	7/987	31/7888	0.0839698	0.307883	0.255372	GALNT2/C1GALT1C1/GALNT3/GALNT7/GCNT1/GALNT11/GALNT12	7
hsa04371	Apelin signaling pathway	23/987	137/7888	0.0851532	0.307883	0.255372	MEF2A/MAP2K1/MYLK/HDAC5/ADCY7/PRKACB/GNB1/PLCB3/RPS6/CALML3/ADCY6/ITPR3/GNAI3/APLN/GNG2/ACTA2/SERPINE1/GABARAPL1/SPP1/CCND1/PLCB1/CALM1/PRKAB2	23
hsa03320	PPAR signaling pathway	14/987	76/7888	0.0869739	0.307883	0.255372	MMP1/SCD/PPARG/CD36/ME3/CPT1B/SLC27A4/ANGPTL4/ACOX2/ILK/PLIN2/FABP4/CPT2/DBI	14
hsa04961	Endocrine and other factor-regulated calcium reabsorption	10/987	50/7888	0.0876881	0.307883	0.255372	DNM1/ATP1A1/PRKACB/PLCB3/RAB11A/DNM2/ADCY6/AP2B1/KL/PLCB1	10
hsa04979	Cholesterol metabolism	10/987	50/7888	0.0876881	0.307883	0.255372	NCEH1/SCARB1/CD36/LDLR/ABCA1/NPC2/ANGPTL4/VDAC1/CETP/APOC1	10
hsa05034	Alcoholism	29/987	180/7888	0.0896893	0.308115	0.255565	NTRK2/HIST1H3J/MAP2K1/HDAC5/HDAC7/HIST2H2AA3/HIST1H2BC/HIST4H4/GNB1/PPP1CA/HIST1H2AC/ADORA2A/BRAF/CALML3/PPP1CC/HIST1H4H/GNAI3/HDAC1/HDAC8/GRB2/H3F3A/GNG2/H2AFZ/HIST1H2BK/H2AFJ/HIST1H2AM/MAOB/CALM1/H2AFY	29
hsa04611	Platelet activation	21/987	124/7888	0.0900267	0.308115	0.255565	LYN/MYLK/ADCY7/PRKACB/FCER1G/PPP1CA/PLCB3/FYN/RAP1A/PPP1CC/ADCY6/ITPR3/GNAI3/PIK3R2/F2R/PLA2G4A/GUCY1A2/RHOA/PIK3R1/PIK3CB/PLCB1	21
hsa04915	Estrogen signaling pathway	23/987	138/7888	0.0906795	0.308115	0.255565	MAP2K1/EGFR/ADCY7/FKBP5/PRKACB/PLCB3/KRT17/CALML3/KRT14/HSPA2/ADCY6/ITPR3/HSPA8/GNAI3/PIK3R2/GRB2/KCNJ5/PIK3R1/PIK3CB/PLCB1/CALM1/KRT19/KRT15	23
hsa05225	Hepatocellular carcinoma	27/987	168/7888	0.101001	0.338985	0.28117	AXIN2/GSTM3/MAP2K1/GADD45G/MGST3/MGST2/ACTL6A/SMARCA2/ELK1/EGFR/KEAP1/NFE2L2/FZD7/BRAF/PHF10/SMARCC1/PIK3R2/GRB2/TCF7L2/CCND1/SMARCB1/PIK3R1/PIK3CB/WNT2/HMOX1/FZD1/WNT2B	27
hsa04390	Hippo signaling pathway	25/987	154/7888	0.10191	0.338985	0.28117	SMAD7/AXIN2/TP53BP2/CCND2/NF2/PPP1CA/DLG3/YAP1/FZD7/PARD3/PPP1CC/CSNK1E/LIMD1/PARD6B/TCF7L2/PATJ/SERPINE1/CCND1/BMP2/WNT2/LATS2/AMOT/PPP2CB/FZD1/WNT2B	25
hsa00051	Fructose and mannose metabolism	7/987	33/7888	0.109899	0.361079	0.299496	HK1/GMDS/PFKP/PFKL/TPI1/PFKFB4/HK2	7
hsa01521	EGFR tyrosine kinase inhibitor resistance	14/987	79/7888	0.111359	0.361079	0.299496	STAT3/VEGFA/MAP2K1/EIF4E/EGFR/EIF4E2/BRAF/RPS6/IL6R/PIK3R2/GRB2/FOXO3/PIK3R1/PIK3CB	14
hsa05210	Colorectal cancer	15/987	86/7888	0.113041	0.361079	0.299496	RALB/AXIN2/MAP2K1/GADD45G/EGFR/BRAF/PIK3R2/GRB2/TCF7L2/MAPK8/CCND1/RHOA/PIK3R1/PIK3CB/RAC1	15
hsa04666	Fc gamma R-mediated phagocytosis	16/987	93/7888	0.114265	0.361079	0.299496	VAV1/LYN/MAP2K1/GAB2/PIP5K1C/ASAP2/ARPC2/LIMK1/DNM2/CRKL/PIK3R2/ARPC5/PLA2G4A/PIK3R1/PIK3CB/RAC1	16
hsa04912	GnRH signaling pathway	16/987	93/7888	0.114265	0.361079	0.299496	MAP2K1/ELK1/EGFR/ADCY7/PRKACB/PLCB3/CALML3/ADCY6/ITPR3/GRB2/PLA2G4A/CGA/MMP14/MAPK8/PLCB1/CALM1	16
hsa05223	Non-small cell lung cancer	12/987	66/7888	0.115819	0.361461	0.299813	STAT3/MAP2K1/GADD45G/EGFR/BRAF/STAT5A/PIK3R2/GRB2/FOXO3/CCND1/PIK3R1/PIK3CB	12
hsa04144	Endocytosis	37/987	243/7888	0.116674	0.361461	0.299813	SMAP1/CAPZA2/RAB8A/DNM1/WIPF2/SNX3/EGFR/VPS25/PIP5K1C/CHMP4B/ASAP2/IL2RB/ARPC2/TSG101/FOLR2/IST1/RAB11A/CXCR4/PARD3/LDLR/DNM2/HSPA2/HSPA8/PARD6B/IGF2R/ARPC5/AP2B1/EPS15L1/IL2RG/ARAP3/SNX6/CYTH3/EHD3/EPN1/RHOA/CAPZA1/GRK3	37
hsa05010	Alzheimer disease	27/987	171/7888	0.118374	0.363168	0.301229	SDHC/NCSTN/NDUFC2/PSENEN/UQCRQ/NDUFS5/PLCB3/UQCR10/ATP2A3/RTN3/APH1B/COX7A2/CALML3/COX7A2L/ITPR3/PPP3R1/APP/COX4I1/NDUFA2/MME/GAPDH/COX7C/PLCB1/CALM1/NDUFA6/NDUFB4/UQCRH	27
hsa00640	Propanoate metabolism	7/987	34/7888	0.124284	0.377631	0.313225	LDHA/HADHA/ABAT/PCCB/BCKDHB/ACACB/ECHS1	7
hsa04971	Gastric acid secretion	13/987	75/7888	0.138284	0.413004	0.342565	EZR/MYLK/ADCY7/ATP1A1/PRKACB/PLCB3/CALML3/ADCY6/ITPR3/GNAI3/PLCB1/CALM1/GAST	13
hsa00520	Amino sugar and nucleotide sugar metabolism	9/987	48/7888	0.138539	0.413004	0.342565	HK1/NANS/GALE/GMDS/CYB5R1/UGP2/HEXB/GALK1/HK2	9
hsa04218	Cellular senescence	25/987	160/7888	0.140459	0.414814	0.344066	MAP2K1/GADD45G/MAPKAPK2/CCND2/NFATC4/PPP1CA/ZFP36L1/RHEB/CDK2/CALML3/PPP1CC/ITPR3/SIRT1/PPP3R1/PIK3R2/NFKB1/SERPINE1/FOXO3/CDKN2B/CCND1/TRPV4/VDAC1/PIK3R1/PIK3CB/CALM1	25
hsa00380	Tryptophan metabolism	8/987	42/7888	0.146965	0.427975	0.354983	DLST/HAAO/KYAT1/IL4I1/HADHA/KYAT3/MAOB/ECHS1	8
hsa04924	Renin secretion	12/987	69/7888	0.147624	0.427975	0.354983	CTSB/AQP1/PRKACB/PLCB3/CALML3/ADCY6/ITPR3/GNAI3/PPP3R1/GUCY1A2/PLCB1/CALM1	12
hsa04620	Toll-like receptor signaling pathway	17/987	104/7888	0.149266	0.427992	0.354997	IFNA1/IRF7/MAP2K1/IRF3/MAP3K8/TRAF3/IKBKB/PIK3R2/TLR3/NFKB1/CTSK/MAPK8/SPP1/PIK3R1/CXCL10/PIK3CB/RAC1	17
hsa03060	Protein export	5/987	23/7888	0.151693	0.427992	0.354997	SRP14/SEC11A/SPCS3/SPCS2/SEC61G	5
hsa04964	Proximal tubule bicarbonate reclamation	5/987	23/7888	0.151693	0.427992	0.354997	AQP1/ATP1A1/SLC38A3/GLUD1/MDH1	5
hsa00190	Oxidative phosphorylation	21/987	133/7888	0.153835	0.429986	0.356651	SDHC/NDUFC2/UQCRQ/ATP6AP1/NDUFS5/ATP6V0D1/UQCR10/COX7A2/COX7A2L/ATP6V1B2/ATP6V0E1/ATP6V1C2/COX4I1/NDUFA2/ATP6V0A1/ATP6V1D/COX7C/NDUFA6/NDUFB4/ATP6V0A2/UQCRH	21
hsa00500	Starch and sucrose metabolism	7/987	36/7888	0.155719	0.429986	0.356651	HK1/PYGL/ENPP1/UGP2/G6PC3/GBE1/HK2	7
hsa04919	Thyroid hormone signaling pathway	19/987	119/7888	0.156482	0.429986	0.356651	MAP2K1/SLC2A1/MED13L/ATP1A1/PRKACB/PLCB3/ATP2A3/PFKP/RHEB/RCAN1/DIO2/HDAC1/PIK3R2/MED4/MED12L/CCND1/PIK3R1/PIK3CB/PLCB1	19
hsa04622	RIG-I-like receptor signaling pathway	12/987	70/7888	0.159156	0.433563	0.359617	IFNA1/IRF7/IRF3/TRAF3/IKBKB/TANK/RNF125/NFKB1/MAPK8/CXCL10/TRIM25/CYLD	12
hsa04621	NOD-like receptor signaling pathway	27/987	178/7888	0.165697	0.445003	0.369107	CTSB/NOD1/IFNA1/IRF7/IRF3/STAT2/TRAF3/RBCK1/IKBKB/CYBB/CARD16/PLCB3/TANK/TAB3/ITPR3/NFKB1/GABARAPL1/OAS2/GBP1/MAPK8/ANTXR1/CXCL1/VDAC1/RHOA/CASP1/PLCB1/CASR	27
hsa00330	Arginine and proline metabolism	9/987	50/7888	0.166172	0.445003	0.369107	P4HA1/SMOX/ALDH4A1/P4HA2/SAT1/CKB/GOT1/MAOB/L3HYPDH	9
hsa04960	Aldosterone-regulated sodium reabsorption	7/987	37/7888	0.172678	0.458539	0.380334	SFN/IRS1/ATP1A1/PIK3R2/SLC9A3R2/PIK3R1/PIK3CB	7
hsa04973	Carbohydrate digestion and absorption	8/987	44/7888	0.17777	0.468129	0.388288	HK1/ATP1A1/PIK3R2/SLC2A5/G6PC3/PIK3R1/PIK3CB/HK2	8
hsa05323	Rheumatoid arthritis	15/987	93/7888	0.181107	0.472575	0.391976	VEGFA/MMP1/ATP6AP1/ATP6V0D1/ICAM1/ATP6V1B2/ATP6V0E1/ATP6V1C2/CTSK/CXCL1/ATP6V0A1/ATP6V1D/CXCL12/ATP6V0A2/FLT1	15
hsa03018	RNA degradation	13/987	79/7888	0.183093	0.472575	0.391976	C1D/TOB2/BTG2/CNOT7/ENO1/PFKP/DCP2/WDR61/LSM3/EXOSC5/LSM1/PFKL/ENO3	13
hsa03020	RNA polymerase	6/987	31/7888	0.183945	0.472575	0.391976	POLR1D/POLR2C/POLR2J/POLR2F/POLR2A/POLR2H	6
hsa04120	Ubiquitin mediated proteolysis	21/987	137/7888	0.18868	0.480829	0.398822	UBE2Z/UBE2H/UBE2Q2/UBE2B/UBE2D2/WWP2/UBE2E1/UBE2L3/KEAP1/ANAPC5/BRCA1/FBXW7/PPIL2/UBE2D4/UBA2/MGRN1/CUL2/UBE2N/UBE2K/MID1/RCHY1	21
hsa04916	Melanogenesis	16/987	101/7888	0.190373	0.481262	0.399181	MAP2K1/ADCY7/PRKACB/PLCB3/FZD7/CALML3/ADCY6/GNAI3/EDNRB/TCF7L2/KIT/WNT2/PLCB1/CALM1/FZD1/WNT2B	16
hsa04151	PI3K-Akt signaling pathway	50/987	354/7888	0.194677	0.483962	0.401421	LAMA4/MCL1/VEGFA/NTRK2/IFNA1/IRS1/MAP2K1/LAMB2/EIF4E/CCND2/EIF4B/IKBKB/EGFR/LAMC1/GNB1/IL2RB/RHEB/EIF4E2/BRCA1/RPS6/ITGA5/CDK2/COL4A5/LAMC2/FGF7/CDKN1B/IL6R/PIK3R2/GRB2/GNG2/NFKB1/F2R/VTN/G6PC3/VEGFC/EFNA1/IL2RG/FGF10/PPP2R5A/FOXO3/LAMA5/PIK3AP1/SPP1/CCND1/PIK3R1/KIT/PIK3CB/RAC1/PPP2CB/FLT1	50
hsa00563	Glycosylphosphatidylinositol (GPI)-anchor biosynthesis	5/987	25/7888	0.195619	0.483962	0.401421	PIGN/PIGL/PIGX/PIGG/PIGS	5
hsa05166	Human T-cell leukemia virus 1 infection	32/987	219/7888	0.196035	0.483962	0.401421	ETS2/VAC14/MAP2K1/CCND2/SLC2A1/CALR/IKBKB/BUB1B/ELK1/ADCY7/NFATC4/PRKACB/ANAPC5/IL2RB/CDK2/STAT5A/ICAM1/RELB/ADCY6/PPP3R1/PIK3R2/NFKB1/RANBP3/NFYB/IL2RG/CDKN2B/MAPK8/CCND1/VDAC1/PIK3R1/CRTC3/PIK3CB	32
hsa04064	NF-kappa B signaling pathway	16/987	102/7888	0.201317	0.493148	0.40904	LYN/CSNK2A2/TRAF3/IKBKB/TAB3/ICAM1/RELB/TRAF1/CARD10/BCL10/NFKB1/CXCL1/TRIM25/CYLD/VCAM1/CXCL12	16
hsa04512	ECM-receptor interaction	14/987	88/7888	0.205826	0.496102	0.41149	LAMA4/SDC4/LAMB2/HSPG2/CD36/LAMC1/ITGA5/COL4A5/LAMC2/VTN/SV2B/LAMA5/SPP1/NPNT	14
hsa00770	Pantothenate and CoA biosynthesis	4/987	19/7888	0.207061	0.496102	0.41149	COASY/DPYD/ENPP1/BCAT2	4
hsa00513	Various types of N-glycan biosynthesis	7/987	39/7888	0.208802	0.496102	0.41149	B4GALT2/DAD1/MAN1C1/MAN1B1/RPN1/HEXB/FUT8	7
hsa00620	Pyruvate metabolism	7/987	39/7888	0.208802	0.496102	0.41149	LDHA/PC/ME3/PKM/PDHA1/ACACB/MDH1	7
hsa04217	Necroptosis	24/987	162/7888	0.215748	0.50878	0.422006	STAT3/IFNA1/STAT2/RBCK1/SPATA2/PYGL/HIST2H2AA3/CYBB/CHMP4B/HIST1H2AC/FTH1/STAT5A/TLR3/STAT6/PLA2G4A/MAPK8/H2AFZ/VDAC1/CYLD/CASP1/H2AFJ/HIST1H2AM/GLUD1/H2AFY	24
hsa04662	B cell receptor signaling pathway	13/987	82/7888	0.220709	0.516623	0.428511	VAV1/LYN/MAP2K1/IKBKB/PPP3R1/BCL10/PIK3R2/GRB2/NFKB1/PIK3AP1/PIK3R1/PIK3CB/RAC1	13
hsa05016	Huntington disease	28/987	193/7888	0.226607	0.52365	0.43434	SDHC/NDUFC2/POLR2C/PPARG/UQCRQ/NDUFS5/PLCB3/UQCR10/POLR2J/COX7A2/COX7A2L/HDAC1/POLR2F/POLR2A/AP2B1/PPIF/COX4I1/NDUFA2/SOD1/VDAC1/COX7C/PLCB1/NDUFA6/NDUFB4/RCOR1/HAP1/POLR2H/UQCRH	28
hsa04340	Hedgehog signaling pathway	8/987	47/7888	0.228669	0.52365	0.43434	CSNK1G1/CCND2/PTCH1/PRKACB/CSNK1E/CCND1/SUFU/GRK3	8
hsa04714	Thermogenesis	33/987	231/7888	0.230542	0.52365	0.43434	SDHC/FRS2/NDUFC2/PPARG/UQCRQ/ACTL6A/SMARCA2/ADCY7/COA1/NDUFS5/PRKACB/UQCR10/NDUFAF2/CPT1B/RHEB/RPS6/COX7A2/COX7A2L/ADCY6/SMARCC1/GRB2/KDM3A/SLC25A20/COX16/COX4I1/NDUFA2/SMARCB1/CPT2/COX7C/NDUFA6/NDUFB4/UQCRH/PRKAB2	33
hsa05202	Transcriptional misregulation in cancer	27/987	186/7888	0.230735	0.52365	0.43434	CDK9/HIST1H3J/BCL6/JUP/GADD45G/LMO2/ETV5/CCND2/PPARG/MAF/IL2RB/MLLT1/CEBPA/MAX/ARNT2/TRAF1/CDKN1B/DOT1L/HDAC1/MYCN/H3F3A/NFKB1/KLF3/NUPR1/TSPAN7/FUT8/FLT1	27
hsa04668	TNF signaling pathway	17/987	112/7888	0.231997	0.52365	0.43434	MAP2K1/MAP3K8/TRAF3/IKBKB/TAB3/ICAM1/TRAF1/PIK3R2/NFKB1/VEGFC/MMP14/MAPK8/CXCL1/PIK3R1/CXCL10/PIK3CB/VCAM1	17
hsa05231	Choline metabolism in cancer	15/987	98/7888	0.239681	0.537157	0.445543	MAP2K1/EGFR/PIP5K1C/RHEB/DGKA/CHKA/GPCPD1/PIK3R2/GRB2/PLA2G4A/MAPK8/SLC44A3/PIK3R1/PIK3CB/RAC1	15
hsa00533	Glycosaminoglycan biosynthesis - keratan sulfate	3/987	14/7888	0.251385	0.556174	0.461317	B4GALT2/B3GNT2/FUT8	3
hsa04724	Glutamatergic synapse	17/987	114/7888	0.255278	0.556174	0.461317	HOMER3/SLC1A3/ADCY7/PRKACB/GNB1/PLCB3/SLC1A1/ADCY6/ITPR3/GNAI3/PPP3R1/SLC38A3/GNG2/PLA2G4A/CACNA1A/PLCB1/GRK3	17
hsa04010	MAPK signaling pathway	41/987	295/7888	0.256051	0.556174	0.461317	DUSP5/VEGFA/NTRK2/MAP2K1/GADD45G/MAP3K8/MAPKAPK2/IKBKB/ELK1/EGFR/PRKACB/MKNK1/DUSP1/BRAF/IL1RAP/MAX/RAP1A/FLNB/FGF7/HSPA2/RELB/HSPA8/PPP3R1/CRKL/GRB2/STMN1/NFKB1/GNA12/RASA2/PLA2G4A/DUSP4/VEGFC/EFNA1/FGF10/MAPK8/MAP4K3/CACNA1A/KIT/RAC1/MAPK8IP2/FLT1	41
hsa00590	Arachidonic acid metabolism	10/987	63/7888	0.258727	0.556174	0.461317	PTGES/GPX3/PLA2G12A/PTGES3/PLA2G4A/PTGDS/CBR3/LTC4S/CYP2J2/HPGDS	10
hsa04623	Cytosolic DNA-sensing pathway	10/987	63/7888	0.258727	0.556174	0.461317	IFNA1/IRF7/IRF3/POLR1D/IKBKB/POLR2F/NFKB1/CXCL10/CASP1/POLR2H	10
hsa05217	Basal cell carcinoma	10/987	63/7888	0.258727	0.556174	0.461317	AXIN2/GADD45G/PTCH1/FZD7/TCF7L2/SUFU/BMP2/WNT2/FZD1/WNT2B	10
hsa00480	Glutathione metabolism	9/987	56/7888	0.262139	0.559702	0.464243	GPX3/GSTM3/MGST3/MGST2/GSTK1/IDH2/GCLM/TXNDC12/HPGDS	9
hsa04726	Serotonergic synapse	17/987	115/7888	0.267245	0.562597	0.466644	MAP2K1/RAPGEF3/PRKACB/GNB1/PLCB3/DUSP1/BRAF/ITPR3/GNAI3/GNG2/PLA2G4A/KCNJ5/APP/CACNA1A/MAOB/PLCB1/CYP2J2	17
hsa00650	Butanoate metabolism	5/987	28/7888	0.268205	0.562597	0.466644	HADHA/AACS/ALDH5A1/ABAT/ECHS1	5
hsa05020	Prion diseases	6/987	35/7888	0.268836	0.562597	0.466644	MAP2K1/ELK1/LAMC1/PRKACB/FYN/SOD1	6
hsa04929	GnRH secretion	10/987	64/7888	0.275089	0.571895	0.474356	MAP2K1/PLCB3/ITPR3/PIK3R2/CGA/KCNJ5/SPP1/PIK3R1/PIK3CB/PLCB1	10
hsa05161	Hepatitis B	23/987	162/7888	0.289346	0.594786	0.493344	STAT3/IFNA1/IRF7/MAP2K1/IRF3/STAT2/TRAF3/HSPG2/IKBKB/ATP6AP1/ELK1/NFATC4/BRAF/CDK2/STAT5A/PIK3R2/GRB2/TLR3/STAT6/NFKB1/MAPK8/PIK3R1/PIK3CB	23
hsa04137	Mitophagy - animal	10/987	65/7888	0.29175	0.594786	0.493344	CSNK2A2/TOMM7/ULK1/CITED2/BNIP3L/TAX1BP1/FOXO3/GABARAPL1/MAPK8/OPTN	10
hsa04927	Cortisol synthesis and secretion	10/987	65/7888	0.29175	0.594786	0.493344	NCEH1/SCARB1/ADCY7/PRKACB/PLCB3/LDLR/ADCY6/ITPR3/CYP11A1/PLCB1	10
hsa04392	Hippo signaling pathway - multiple species	5/987	29/7888	0.293629	0.594786	0.493344	NF2/YAP1/CSNK1E/LIMD1/LATS2	5
hsa05169	Epstein-Barr virus infection	28/987	201/7888	0.29936	0.602533	0.499769	STAT3/LYN/IFNA1/IRF7/IRF3/GADD45G/STAT2/TRAF3/ENTPD1/CCND2/CALR/IKBKB/CDK2/ICAM1/RELB/CDKN1B/PSMD12/HDAC1/PIK3R2/NFKB1/OAS2/MAPK8/CCND1/PIK3R1/CXCL10/PIK3CB/NCOR2/RAC1	28
hsa04014	Ras signaling pathway	32/987	232/7888	0.303177	0.606354	0.502938	ETS2/RALB/VEGFA/NTRK2/MAP2K1/IKBKB/GAB2/ELK1/EGFR/PRKACB/GNB1/PLA2G12A/RAP1A/CALML3/FGF7/PIK3R2/GRB2/GNG2/NFKB1/RASA2/PLA2G4A/VEGFC/EFNA1/FGF10/MAPK8/RHOA/PIK3R1/KIT/PIK3CB/CALM1/RAC1/FLT1	32
hsa05226	Gastric cancer	21/987	149/7888	0.313001	0.619308	0.513683	AXIN2/MAP2K1/JUP/GADD45G/EGFR/FZD7/BRAF/CDK2/FGF7/CDKN1B/PIK3R2/GRB2/TCF7L2/FGF10/CDKN2B/CCND1/PIK3R1/PIK3CB/WNT2/FZD1/WNT2B	21
hsa00310	Lysine degradation	9/987	59/7888	0.315534	0.619308	0.513683	KMT5B/DLST/SUV39H1/HADHA/DOT1L/KMT5A/KMT2E/PLOD2/ECHS1	9
hsa04370	VEGF signaling pathway	9/987	59/7888	0.315534	0.619308	0.513683	VEGFA/MAP2K1/MAPKAPK2/PPP3R1/PIK3R2/PLA2G4A/PIK3R1/PIK3CB/RAC1	9
hsa00630	Glyoxylate and dicarboxylate metabolism	5/987	30/7888	0.319435	0.623096	0.516825	CS/SHMT2/PCCB/ACO1/MDH1	5
hsa00515	Mannose type O-glycan biosynthesis	4/987	23/7888	0.323119	0.623994	0.51757	B4GALT2/B4GAT1/RXYLT1/POMGNT1	4
hsa04713	Circadian entrainment	14/987	97/7888	0.32582	0.623994	0.51757	RASD1/ADCY7/PRKACB/GNB1/PLCB3/CALML3/ADCY6/ITPR3/GNAI3/GNG2/GUCY1A2/KCNJ5/PLCB1/CALM1	14
hsa05215	Prostate cancer	14/987	97/7888	0.32582	0.623994	0.51757	MAP2K1/ETV5/IKBKB/EGFR/BRAF/CDK2/CDKN1B/PIK3R2/GRB2/TCF7L2/NFKB1/CCND1/PIK3R1/PIK3CB	14
hsa03022	Basal transcription factors	7/987	45/7888	0.330068	0.628321	0.521159	GTF2I/GTF2A2/TAF3/TAF12/TAF7/TAF13/TAF10	7
hsa05214	Glioma	11/987	75/7888	0.334582	0.633102	0.525124	MAP2K1/GADD45G/EGFR/BRAF/CALML3/PIK3R2/GRB2/CCND1/PIK3R1/PIK3CB/CALM1	11
hsa04925	Aldosterone synthesis and secretion	14/987	98/7888	0.340176	0.638452	0.529562	SCARB1/ADCY7/ATP1A1/PRKACB/PLCB3/LDLR/CALML3/ADCY6/ITPR3/KCNJ5/PRKD3/CYP11A1/PLCB1/CALM1	14
hsa04978	Mineral absorption	8/987	53/7888	0.342343	0.638452	0.529562	SLC40A1/ATP7A/ATP1A1/MT2A/FTH1/MT1F/SLC26A6/HMOX1	8
hsa01523	Antifolate resistance	5/987	31/7888	0.345491	0.638452	0.529562	IKBKB/FOLR2/SHMT2/FPGS/NFKB1	5
hsa04710	Circadian rhythm	5/987	31/7888	0.345491	0.638452	0.529562	BHLHE40/FBXL3/CSNK1E/ARNTL/PRKAB2	5
hsa05133	Pertussis	11/987	76/7888	0.351088	0.641381	0.531992	NOD1/IRF3/ITGA5/CALML3/GNAI3/NFKB1/SERPING1/MAPK8/RHOA/CASP1/CALM1	11
hsa04024	cAMP signaling pathway	29/987	214/7888	0.351136	0.641381	0.531992	VAV1/PDE4D/MAP2K1/PTCH1/ADCY7/ATP1A1/RAPGEF3/PRKACB/PPP1CA/ATP2A3/ADORA2A/BRAF/RAP1A/CALML3/PPP1CC/ADCY6/GNAI3/MYL9/PIK3R2/NFKB1/F2R/CGA/ARAP3/MAPK8/RHOA/PIK3R1/PIK3CB/CALM1/RAC1	29
hsa04914	Progesterone-mediated oocyte maturation	14/987	99/7888	0.354661	0.644097	0.534245	MAP2K1/ADCY7/PRKACB/ANAPC5/BRAF/CDK2/MAD2L2/ADCY6/GNAI3/CPEB2/PIK3R2/MAPK8/PIK3R1/PIK3CB	14
hsa00360	Phenylalanine metabolism	3/987	17/7888	0.359688	0.649494	0.538721	IL4I1/GOT1/MAOB	3
hsa04728	Dopaminergic synapse	18/987	131/7888	0.372837	0.663662	0.550472	PRKACB/GNB1/PPP1CA/PLCB3/CALML3/PPP1CC/ITPR3/GNAI3/ARNTL/GNG2/KCNJ5/PPP2R5A/MAPK8/CACNA1A/MAOB/PLCB1/CALM1/PPP2CB	18
hsa00600	Sphingolipid metabolism	7/987	47/7888	0.372894	0.663662	0.550472	DEGS1/GBA/ASAH1/UGCG/CERS6/GLA/SPTLC3	7
hsa04012	ErbB signaling pathway	12/987	85/7888	0.373835	0.663662	0.550472	MAP2K1/ELK1/EGFR/BRAF/STAT5A/CDKN1B/CRKL/PIK3R2/GRB2/MAPK8/PIK3R1/PIK3CB	12
hsa05224	Breast cancer	20/987	147/7888	0.379734	0.670368	0.556034	AXIN2/MAP2K1/GADD45G/EGFR/FZD7/BRAF/BRCA1/FGF7/PIK3R2/GRB2/TCF7L2/FGF10/CCND1/PIK3R1/KIT/PIK3CB/WNT2/HEY1/FZD1/WNT2B	20
hsa00410	beta-Alanine metabolism	5/987	33/7888	0.397845	0.688688	0.57123	SMOX/DPYD/HADHA/ABAT/ECHS1	5
hsa04972	Pancreatic secretion	14/987	102/7888	0.398669	0.688688	0.57123	RAB8A/ADCY7/ATP1A1/PLCB3/ATP2A3/RAB11A/PLA2G12A/RAP1A/ADCY6/ITPR3/RHOA/PLCB1/RAC1/CPA1	14
hsa05134	Legionellosis	8/987	56/7888	0.402128	0.688688	0.57123	RAB1A/HSPA2/HSPA8/NFKB1/EEF1G/CXCL1/CASP1/HBS1L	8
hsa03440	Homologous recombination	6/987	41/7888	0.408196	0.688688	0.57123	RPA1/RAD51B/RBBP8/TOP3B/BRCA1/RPA3	6
hsa05219	Bladder cancer	6/987	41/7888	0.408196	0.688688	0.57123	VEGFA/MMP1/MAP2K1/EGFR/BRAF/CCND1	6
hsa00130	Ubiquinone and other terpenoid-quinone biosynthesis	2/987	11/7888	0.40867	0.688688	0.57123	COQ6/GGCX	2
hsa00430	Taurine and hypotaurine metabolism	2/987	11/7888	0.40867	0.688688	0.57123	CSAD/CDO1	2
hsa00790	Folate biosynthesis	4/987	26/7888	0.412948	0.688688	0.57123	GCH1/FPGS/PCBD1/ALPP	4
hsa04660	T cell receptor signaling pathway	14/987	103/7888	0.41345	0.688688	0.57123	VAV1/MAP2K1/MAP3K8/IKBKB/FYN/PPP3R1/BCL10/PIK3R2/GRB2/NFKB1/MAPK8/RHOA/PIK3R1/PIK3CB	14
hsa05218	Melanoma	10/987	72/7888	0.413606	0.688688	0.57123	MAP2K1/GADD45G/EGFR/BRAF/FGF7/PIK3R2/FGF10/CCND1/PIK3R1/PIK3CB	10
hsa05012	Parkinson disease	19/987	142/7888	0.414084	0.688688	0.57123	SDHC/NDUFC2/UQCRQ/UBE2L3/NDUFS5/PRKACB/UQCR10/ADORA2A/COX7A2/COX7A2L/GNAI3/PPIF/COX4I1/NDUFA2/VDAC1/COX7C/NDUFA6/NDUFB4/UQCRH	19
hsa01212	Fatty acid metabolism	8/987	57/7888	0.422126	0.698387	0.579275	SCD/TECR/ELOVL5/CPT1B/HADHA/HACD2/CPT2/ECHS1	8
hsa04725	Cholinergic synapse	15/987	112/7888	0.430923	0.706183	0.585742	MAP2K1/ADCY7/PRKACB/GNB1/PLCB3/FYN/ADCY6/ITPR3/GNAI3/PIK3R2/GNG2/PIK3R1/CACNA1A/PIK3CB/PLCB1	15
hsa01524	Platinum drug resistance	10/987	73/7888	0.431308	0.706183	0.585742	GSTM3/ATP7A/MGST3/MGST2/BRCA1/PIK3R2/ERCC1/PIK3R1/PIK3CB/XPA	10
hsa04727	GABAergic synapse	12/987	89/7888	0.437953	0.713367	0.5917	TRAK2/ADCY7/PRKACB/GNB1/ADCY6/GNAI3/SLC38A3/GNG2/ABAT/GABARAPL1/CACNA1A/HAP1	12
hsa04145	Phagosome	20/987	152/7888	0.441031	0.714697	0.592803	SCARB1/SEC61G/CALR/ATP6AP1/CYBB/CD36/ATP6V0D1/COLEC12/NCF4/ITGA5/ATP6V1B2/ATP6V0E1/ATP6V1C2/CLEC7A/DYNC1LI1/LAMP1/ATP6V0A1/ATP6V1D/RAC1/ATP6V0A2	20
hsa04918	Thyroid hormone synthesis	10/987	74/7888	0.448976	0.723859	0.600403	GPX3/ADCY7/ATP1A1/PRKACB/PLCB3/PDIA4/ADCY6/ITPR3/CGA/PLCB1	10
hsa01522	Endocrine resistance	13/987	98/7888	0.456025	0.731492	0.606734	MAP2K1/EGFR/ADCY7/PRKACB/BRAF/ADCY6/CDKN1B/PIK3R2/GRB2/MAPK8/CCND1/PIK3R1/PIK3CB	13
hsa04020	Calcium signaling pathway	25/987	193/7888	0.458867	0.732334	0.607432	MYLK/CYSLTR1/ITPKB/EGFR/ADCY7/PRKACB/PLCB3/ATP2A3/ADORA2A/CXCR4/CALML3/ITPR3/EDNRB/PPP3R1/STIM2/F2R/PPIF/GNA14/VDAC1/CACNA1A/P2RX5/PLCB1/CALM1/PTGFR/PHKA2	25
hsa04630	JAK-STAT signaling pathway	21/987	162/7888	0.466595	0.738634	0.612658	STAT3/MCL1/IL27RA/IFNA1/STAT2/CCND2/EGFR/IL2RB/STAT5A/IL6R/PIK3R2/GRB2/STAT6/CISH/LIFR/IL2RG/CCND1/CSF2RB/PIK3R1/PIK3CB/LEP	21
hsa05164	Influenza A	22/987	170/7888	0.46749	0.738634	0.612658	IFNA1/IRF7/MAP2K1/IRF3/STAT2/TRAF3/IKBKB/CPSF4/KPNA5/RAB11A/MX1/ICAM1/PIK3R2/TLR3/NFKB1/OAS2/VDAC1/PIK3R1/CXCL10/TRIM25/CASP1/PIK3CB	22
hsa04659	Th17 cell differentiation	14/987	107/7888	0.472579	0.74296	0.616246	STAT3/IL27RA/AHR/IKBKB/IL2RB/IL1RAP/STAT5A/PPP3R1/IL6R/STAT6/NFKB1/GATA3/IL2RG/MAPK8	14
hsa04962	Vasopressin-regulated water reabsorption	6/987	44/7888	0.477973	0.747721	0.620195	PRKACB/RAB11A/DYNLL1/DCTN6/ADCY6/DYNC1LI1	6
hsa05031	Amphetamine addiction	9/987	68/7888	0.482956	0.751794	0.623573	PRKACB/PPP1CA/CALML3/PPP1CC/SIRT1/PPP3R1/HDAC1/MAOB/CALM1	9
hsa04658	Th1 and Th2 cell differentiation	12/987	92/7888	0.485866	0.752615	0.624255	MAML1/IKBKB/MAF/IL2RB/STAT5A/PPP3R1/STAT6/NFKB1/MAML2/GATA3/IL2RG/MAPK8	12
hsa03450	Non-homologous end-joining	2/987	13/7888	0.497169	0.760247	0.630585	LIG4/NHEJ1	2
hsa00220	Arginine biosynthesis	3/987	21/7888	0.49913	0.760247	0.630585	GPT2/GOT1/GLUD1	3
hsa00760	Nicotinate and nicotinamide metabolism	5/987	37/7888	0.500416	0.760247	0.630585	ENPP1/SIRT1/NMNAT2/NT5E/SIRT5	5
hsa05143	African trypanosomiasis	5/987	37/7888	0.500416	0.760247	0.630585	LAMA4/PLCB3/ICAM1/VCAM1/PLCB1	5
hsa05142	Chagas disease (American trypanosomiasis)	13/987	102/7888	0.516831	0.781428	0.648153	CALR/IKBKB/PLCB3/GNAI3/PIK3R2/NFKB1/SERPINE1/GNA14/MAPK8/PIK3R1/PIK3CB/PLCB1/PPP2CB	13
hsa03460	Fanconi anemia pathway	7/987	54/7888	0.52163	0.784929	0.651057	RPA1/TOP3B/BRCA1/FANCA/RPA3/FANCE/ERCC1	7
hsa00030	Pentose phosphate pathway	4/987	30/7888	0.527723	0.790333	0.65554	RGN/DERA/PFKP/PFKL	4
hsa00514	Other types of O-glycan biosynthesis	3/987	22/7888	0.531629	0.792428	0.657277	B4GALT2/LFNG/ST6GAL1	3
hsa04210	Apoptosis	17/987	136/7888	0.54133	0.800989	0.664378	CTSB/CTSV/MCL1/MAP2K1/GADD45G/CTSZ/IKBKB/CTSH/ITPR3/TRAF1/PIK3R2/NFKB1/CTSK/MAPK8/CSF2RB/PIK3R1/PIK3CB	17
hsa04114	Oocyte meiosis	16/987	128/7888	0.542442	0.800989	0.664378	MAP2K1/ADCY7/PRKACB/ANAPC5/PPP1CA/CDK2/CALML3/PPP1CC/MAD2L2/ADCY6/ITPR3/CPEB2/PPP3R1/PPP2R5A/CALM1/PPP2CB	16
hsa03420	Nucleotide excision repair	6/987	47/7888	0.54511	0.801185	0.664541	RPA1/RPA3/CETN2/POLE3/ERCC1/XPA	6
hsa04540	Gap junction	11/987	88/7888	0.550216	0.804613	0.667383	MAP2K1/EGFR/ADCY7/PRKACB/PLCB3/ADCY6/ITPR3/GNAI3/GRB2/GUCY1A2/PLCB1	11
hsa04115	p53 signaling pathway	9/987	72/7888	0.555081	0.804613	0.667383	SFN/GADD45G/CCND2/CDK2/CCNG2/SERPINE1/SESN3/CCND1/RCHY1	9
hsa04976	Bile secretion	9/987	72/7888	0.555081	0.804613	0.667383	NCEH1/SCARB1/SLC2A1/AQP1/ADCY7/ATP1A1/PRKACB/LDLR/ADCY6	9
hsa05145	Toxoplasmosis	14/987	113/7888	0.559146	0.805667	0.668258	LAMA4/STAT3/LAMB2/IKBKB/LAMC1/LDLR/LAMC2/HSPA2/HSPA8/GNAI3/NFKB1/PPIF/LAMA5/MAPK8	14
hsa04614	Renin-angiotensin system	3/987	23/7888	0.562906	0.805667	0.668258	PREP/CTSA/MME	3
hsa00564	Glycerophospholipid metabolism	12/987	97/7888	0.563457	0.805667	0.668258	GPAT3/LYPLA2/PLPP5/GPAT4/DGKA/CHKA/GPCPD1/PLA2G12A/PLA2G4A/AGPAT5/ETNK1/PTDSS2	12
hsa05235	PD-L1 expression and PD-1 checkpoint pathway in cancer	11/987	89/7888	0.566048	0.805726	0.668307	STAT3/CSNK2A2/MAP2K1/IKBKB/EGFR/BATF/PPP3R1/PIK3R2/NFKB1/PIK3R1/PIK3CB	11
hsa00603	Glycosphingolipid biosynthesis - globo and isoglobo series	2/987	15/7888	0.576729	0.813446	0.67471	GLA/HEXB	2
hsa00604	Glycosphingolipid biosynthesis - ganglio series	2/987	15/7888	0.576729	0.813446	0.67471	ST6GALNAC4/HEXB	2
hsa04136	Autophagy - other	4/987	32/7888	0.58087	0.813446	0.67471	IGBP1/GABARAPL1/ATG4D/PPP2CB	4
hsa04650	Natural killer cell mediated cytotoxicity	16/987	131/7888	0.581768	0.813446	0.67471	VAV1/IFNA1/MAP2K1/FCER1G/BRAF/HCST/FYN/ICAM1/PPP3R1/PIK3R2/GRB2/PIK3R1/TYROBP/PIK3CB/RAC1/KLRD1	16
hsa05132	Salmonella infection	10/987	82/7888	0.585324	0.814813	0.675844	KLC2/ARPC2/FLNB/ARPC5/DYNC1LI1/NFKB1/MAPK8/CXCL1/CASP1/RAC1	10
hsa04550	Signaling pathways regulating pluripotency of stem cells	17/987	140/7888	0.592026	0.816688	0.6774	INHBA/STAT3/AXIN2/MAP2K1/KLF4/ACVR2B/PCGF3/DLX5/FZD7/PIK3R2/GRB2/LIFR/PIK3R1/PIK3CB/WNT2/FZD1/WNT2B	17
hsa04975	Fat digestion and absorption	5/987	41/7888	0.595519	0.816688	0.6774	SCARB1/CD36/PLA2G12A/ABCA1/SLC27A4	5
hsa03015	mRNA surveillance pathway	11/987	91/7888	0.597009	0.816688	0.6774	PAPOLA/CPSF4/MAGOH/PPP1CA/PPP1CC/WDR82/RNPS1/PPP2R5A/WDR33/PPP2CB/HBS1L	11
hsa05032	Morphine addiction	11/987	91/7888	0.597009	0.816688	0.6774	PDE4D/ADCY7/PRKACB/GNB1/ADCY6/GNAI3/GNG2/KCNJ5/CACNA1A/PDE7B/GRK3	11
hsa04261	Adrenergic signaling in cardiomyocytes	18/987	149/7888	0.601698	0.819554	0.679776	SCN4B/TPM3/ADCY7/ATP1A1/RAPGEF3/PRKACB/PPP1CA/PLCB3/ATP2A3/CALML3/PPP1CC/ADCY6/GNAI3/PPP2R5A/SCN1B/PLCB1/CALM1/PPP2CB	18
hsa04061	Viral protein interaction with cytokine and cytokine receptor	12/987	100/7888	0.607758	0.824256	0.683677	CCR7/IL2RB/CXCR4/IL6R/TNFRSF10D/CXCL14/IL2RG/CXCL1/CXCL10/CXCR5/CX3CR1/CXCL12	12
hsa00730	Thiamine metabolism	2/987	16/7888	0.612909	0.827689	0.686524	AK4/ALPP	2
hsa04350	TGF-beta signaling pathway	11/987	94/7888	0.641438	0.862529	0.715422	SMAD7/INHBA/THSD4/ACVR2B/FMOD/LTBP1/CDKN2B/RHOA/GREM2/BMP2/PPP2CB	11
hsa00450	Selenocompound metabolism	2/987	17/7888	0.646671	0.863371	0.716121	KYAT1/KYAT3	2
hsa04260	Cardiac muscle contraction	10/987	86/7888	0.647528	0.863371	0.716121	TPM3/UQCRQ/ATP1A1/UQCR10/ATP2A3/COX7A2/COX7A2L/COX4I1/COX7C/UQCRH	10
hsa04610	Complement and coagulation cascades	9/987	79/7888	0.669813	0.878843	0.728954	PROCR/CFD/F2R/VTN/SERPING1/F13A1/MASP1/SERPINE1/F2RL2	9
hsa00230	Purine metabolism	15/987	130/7888	0.672303	0.878843	0.728954	PDE4D/ENTPD1/PDE5A/AK4/ADCY7/ENPP1/DGUOK/ADCY6/PKM/GUCY1A2/NT5E/AMPD3/IMPDH2/PDE7B/NME6	15
hsa00350	Tyrosine metabolism	4/987	36/7888	0.676024	0.878843	0.728954	IL4I1/GSTZ1/GOT1/MAOB	4
hsa03030	DNA replication	4/987	36/7888	0.676024	0.878843	0.728954	RPA1/RNASEH2C/RPA3/POLE3	4
hsa03008	Ribosome biogenesis in eukaryotes	12/987	105/7888	0.676484	0.878843	0.728954	RIOK1/CSNK2A2/NVL/SNU13/NAT10/NOB1/REXO1/GAR1/WDR75/EMG1/WDR43/DROSHA	12
hsa00511	Other glycan degradation	2/987	18/7888	0.678055	0.878843	0.728954	GBA/HEXB	2
hsa04520	Adherens junction	8/987	71/7888	0.678601	0.878843	0.728954	CSNK2A2/EGFR/PARD3/FYN/TCF7L2/ACTN1/RHOA/RAC1	8
hsa05130	Pathogenic Escherichia coli infection	6/987	54/7888	0.68409	0.880603	0.730414	EZR/ARPC2/FYN/ARPC5/RHOA/CLDN1	6
hsa04723	Retrograde endocannabinoid signaling	17/987	148/7888	0.685533	0.880603	0.730414	NDUFC2/ADCY7/NDUFS5/PRKACB/GNB1/PLCB3/ADCY6/ITPR3/GNAI3/GNG2/KCNJ5/NDUFA2/MAPK8/CACNA1A/PLCB1/NDUFA6/NDUFB4	17
hsa04744	Phototransduction	3/987	28/7888	0.698812	0.894026	0.741547	GNB1/CALML3/CALM1	3
hsa04970	Salivary secretion	10/987	90/7888	0.704228	0.897322	0.744281	ADCY7/ATP1A1/PRKACB/PLCB3/CALML3/ADCY6/ITPR3/GUCY1A2/PLCB1/CALM1	10
hsa00531	Glycosaminoglycan degradation	2/987	19/7888	0.707126	0.897397	0.744343	ARSB/HEXB	2
hsa05204	Chemical carcinogenesis	9/987	82/7888	0.713179	0.901458	0.747712	GSTM3/MGST3/MGST2/KYAT1/GSTK1/HSD11B1/NAT1/KYAT3/HPGDS	9
hsa00591	Linoleic acid metabolism	3/987	29/7888	0.721757	0.908666	0.753691	PLA2G12A/PLA2G4A/CYP2J2	3
hsa00670	One carbon pool by folate	2/987	20/7888	0.733971	0.920376	0.763403	MTHFD1L/SHMT2	2
hsa00920	Sulfur metabolism	1/987	10/7888	0.73752	0.921171	0.764063	SELENBP1	1
hsa04657	IL-17 signaling pathway	10/987	93/7888	0.742771	0.924077	0.766473	MMP1/TRAF3/IKBKB/ANAPC5/TAB3/IL17RC/NFKB1/MAPK8/CXCL1/CXCL10	10
hsa05144	Malaria	5/987	49/7888	0.75114	0.930824	0.772069	CD36/ICAM1/SDC2/VCAM1/ACKR1	5
hsa00260	Glycine, serine and threonine metabolism	4/987	40/7888	0.755057	0.932024	0.773064	BPGM/SHMT2/ALAS1/MAOB	4
hsa04911	Insulin secretion	9/987	86/7888	0.764966	0.94058	0.780162	SLC2A1/ADCY7/ATP1A1/PRKACB/PLCB3/ADCY6/ITPR3/PLCB1/KCNMB3	9
hsa03013	RNA transport	18/987	165/7888	0.768955	0.94182	0.78119	EIF4EBP2/SUMO2/EIF3H/EIF4E/EIF4B/CYFIP2/MAGOH/NUP88/EIF4E2/EIF1B/ELAC1/THOC6/GEMIN4/THOC1/RNPS1/EIF1/EIF3E/RANBP2	18
hsa00900	Terpenoid backbone biosynthesis	2/987	22/7888	0.781397	0.953364	0.790765	ICMT/FNTB	2
hsa00983	Drug metabolism - other enzymes	8/987	79/7888	0.788467	0.954129	0.791399	CES2/GSTM3/MGST3/MGST2/DPYD/NAT1/IMPDH2/NME6	8
hsa00860	Porphyrin and chlorophyll metabolism	4/987	42/7888	0.788582	0.954129	0.791399	FXN/CPOX/ALAS1/HMOX1	4
hsa00561	Glycerolipid metabolism	6/987	61/7888	0.792073	0.954129	0.791399	GPAT3/PLPP5/GPAT4/DGKA/AGPAT5/GLA	6
hsa05322	Systemic lupus erythematosus	14/987	133/7888	0.794101	0.954129	0.791399	HIST1H3J/SNRPB/HIST2H2AA3/HIST1H2BC/HIST4H4/HIST1H2AC/HIST1H4H/H3F3A/ACTN1/H2AFZ/HIST1H2BK/H2AFJ/HIST1H2AM/H2AFY	14
hsa03410	Base excision repair	3/987	33/7888	0.800049	0.956592	0.793442	UNG/SMUG1/POLE3	3
hsa03430	Mismatch repair	2/987	23/7888	0.802205	0.956592	0.793442	RPA1/RPA3	2
hsa05152	Tuberculosis	19/987	179/7888	0.812051	0.964692	0.800161	IFNA1/CEBPG/ATP6AP1/ATP6V0D1/FCER1G/CALML3/IRAK2/PPP3R1/BCL10/LSP1/CLEC7A/NFKB1/LAMP1/NFYB/MAPK8/RHOA/ATP6V0A1/CALM1/ATP6V0A2	19
hsa00071	Fatty acid degradation	4/987	44/7888	0.818334	0.968515	0.803332	CPT1B/HADHA/CPT2/ECHS1	4
hsa04146	Peroxisome	8/987	83/7888	0.831749	0.980718	0.813454	ABCD3/PRDX5/PECR/GSTK1/IDH2/ACOX2/PRDX1/SOD1	8
hsa00592	alpha-Linolenic acid metabolism	2/987	25/7888	0.838606	0.98275	0.815139	PLA2G12A/PLA2G4A	2
hsa05321	Inflammatory bowel disease (IBD)	6/987	65/7888	0.839691	0.98275	0.815139	STAT3/MAF/STAT6/NFKB1/GATA3/IL2RG	6
hsa00980	Metabolism of xenobiotics by cytochrome P450	7/987	76/7888	0.854555	0.987053	0.818709	GSTM3/MGST3/MGST2/GSTK1/HSD11B1/CBR3/HPGDS	7
hsa05170	Human immunodeficiency virus 1 infection	22/987	212/7888	0.855881	0.987053	0.818709	IFNA1/MAP2K1/IRF3/CALR/IKBKB/NFATC4/GNB1/CXCR4/LIMK1/CALML3/ITPR3/GNAI3/PPP3R1/CRKL/PIK3R2/GNG2/NFKB1/MAPK8/PIK3R1/PIK3CB/CALM1/RAC1	22
hsa00565	Ether lipid metabolism	4/987	47/7888	0.856419	0.987053	0.818709	GDPD3/PAFAH1B2/PLA2G12A/PLA2G4A	4
hsa00240	Pyrimidine metabolism	5/987	57/7888	0.8573	0.987053	0.818709	ENTPD1/DPYD/ENPP1/NT5E/NME6	5
hsa05340	Primary immunodeficiency	3/987	37/7888	0.858986	0.987053	0.818709	UNG/IL2RG/AICDA	3
hsa04612	Antigen processing and presentation	7/987	77/7888	0.863615	0.987592	0.819155	CTSB/CALR/HSPA2/HSPA8/PSME1/NFYB/KLRD1	7
hsa04110	Cell cycle	12/987	124/7888	0.866107	0.987592	0.819155	SFN/GADD45G/CCND2/BUB1B/ANAPC5/CDK2/MAD2L2/CDKN1B/HDAC1/ORC4/CDKN2B/CCND1	12
hsa00601	Glycosphingolipid biosynthesis - lacto and neolacto series	2/987	27/7888	0.868831	0.987592	0.819155	B4GALT2/B3GNT2	2
hsa04672	Intestinal immune network for IgA production	4/987	49/7888	0.87785	0.990717	0.821747	CXCR4/ICOSLG/CXCL12/AICDA	4
hsa05030	Cocaine addiction	4/987	49/7888	0.87785	0.990717	0.821747	PRKACB/GNAI3/NFKB1/MAOB	4
hsa04514	Cell adhesion molecules (CAMs)	14/987	146/7888	0.888993	0.998293	0.828031	SDC4/NRCAM/PVR/SDC3/L1CAM/ICAM1/ICOSLG/F11R/CADM3/SDC2/SELL/NLGN3/VCAM1/CLDN1	14
hsa05014	Amyotrophic lateral sclerosis (ALS)	4/987	51/7888	0.896453	0.998293	0.828031	PPP3R1/SOD1/CASP1/RAC1	4
hsa00120	Primary bile acid biosynthesis	1/987	17/7888	0.8972	0.998293	0.828031	ACOX2	1
hsa00910	Nitrogen metabolism	1/987	17/7888	0.8972	0.998293	0.828031	GLUD1	1
hsa00982	Drug metabolism - cytochrome P450	6/987	72/7888	0.901543	0.999605	0.82912	GSTM3/MGST3/MGST2/GSTK1/MAOB/HPGDS	6
hsa00061	Fatty acid biosynthesis	1/987	18/7888	0.910091	1	0.829447	ACACB	1
hsa04974	Protein digestion and absorption	8/987	94/7888	0.915576	1	0.829447	COL17A1/COL7A1/ATP1A1/SLC1A1/COL4A5/COL27A1/MME/CPA1	8
hsa00100	Steroid biosynthesis	1/987	19/7888	0.921366	1	0.829447	LSS	1
hsa05150	Staphylococcus aureus infection	8/987	96/7888	0.926166	1	0.829447	FPR3/KRT17/KRT14/ICAM1/CFD/MASP1/KRT19/KRT15	8
hsa05206	MicroRNAs in cancer	31/987	310/7888	0.930223	1	0.829447	EZR/STAT3/MCL1/VEGFA/IRS1/MAP2K1/CCND2/IKBKB/HDAC5/HNRNPK/EGFR/BRCA1/ITGA5/TIMP3/DNMT3A/CDKN1B/SIRT1/HDAC1/CRKL/PIK3R2/IRS2/GRB2/PDCD4/STMN1/NFKB1/EFNA1/CCND1/RHOA/PIK3R1/PIK3CB/HMOX1	31
hsa02010	ABC transporters	3/987	45/7888	0.932962	1	0.829447	ABCG1/ABCD3/ABCA1	3
hsa03050	Proteasome	3/987	45/7888	0.932962	1	0.829447	POMP/PSMD12/PSME1	3
hsa00040	Pentose and glucuronate interconversions	2/987	34/7888	0.938122	1	0.829447	UGP2/KL	2
hsa04130	SNARE interactions in vesicular transport	2/987	34/7888	0.938122	1	0.829447	GOSR1/STX6	2
hsa05416	Viral myocarditis	4/987	60/7888	0.952648	1	0.829447	FYN/ICAM1/CCND1/RAC1	4
hsa00340	Histidine metabolism	1/987	23/7888	0.954002	1	0.829447	MAOB	1
hsa05168	Herpes simplex virus 1 infection	50/987	492/7888	0.958174	1	0.829447	SRSF3/ZNF350/IFNA1/ZFP90/IRF7/IRF3/ZNF195/STAT2/TRAF3/ZNF791/SRSF2/ZNF616/ZNF416/ZNF799/ZNF317/CALR/ZNF669/IKBKB/PPP1CA/ZNF860/ZNF175/RHEB/ZNF432/ITGA5/PPP1CC/ZNF133/ZNF135/SRSF9/ZNF677/ZNF331/SRPK1/PIK3R2/ZNF765/TLR3/ZNF596/NFKB1/ZNF778/ZNF555/SRSF5/OAS2/ZNF529/ZNF614/ZNF845/ZNF606/PIK3R1/ZNF37A/PIK3CB/ZNF430/ZNF554/ZNF517	50
hsa05412	Arrhythmogenic right ventricular cardiomyopathy (ARVC)	5/987	77/7888	0.971699	1	0.829447	JUP/ATP2A3/ITGA5/TCF7L2/DSP	5
hsa00053	Ascorbate and aldarate metabolism	1/987	27/7888	0.9731	1	0.829447	RGN	1
hsa05310	Asthma	1/987	31/7888	0.984274	1	0.829447	FCER1G	1
hsa05414	Dilated cardiomyopathy (DCM)	6/987	96/7888	0.985551	1	0.829447	TPM3/ADCY7/PRKACB/ATP2A3/ITGA5/ADCY6	6
hsa04215	Apoptosis - multiple species	1/987	33/7888	0.987977	1	0.829447	MAPK8	1
hsa04060	Cytokine-cytokine receptor interaction	25/987	294/7888	0.989399	1	0.829447	INHBA/TNFSF12/IL27RA/IFNA1/CCR7/ACVR2B/IL2RB/IL32/CXCR4/RELT/IL1RAP/IL17RC/IL6R/TNFRSF10D/CXCL14/LIFR/IL2RG/CXCL1/CSF2RB/CXCL10/BMP2/CXCR5/CX3CR1/CXCL12/LEP	25
hsa05140	Leishmaniasis	4/987	76/7888	0.98959	1	0.829447	ELK1/CYBB/NCF4/NFKB1	4
hsa00970	Aminoacyl-tRNA biosynthesis	3/987	66/7888	0.992179	1	0.829447	DARS2/KARS/HARS2	3
hsa05320	Autoimmune thyroid disease	2/987	53/7888	0.992943	1	0.829447	IFNA1/CGA	2
hsa04742	Taste transduction	4/987	83/7888	0.994836	1	0.829447	PRKACB/ADCY6/ITPR3/CACNA1A	4
hsa05033	Nicotine addiction	1/987	40/7888	0.995305	1	0.829447	CACNA1A	1
hsa04640	Hematopoietic cell lineage	5/987	97/7888	0.995527	1	0.829447	CD36/ITGA5/IL6R/MME/KIT	5
hsa05332	Graft-versus-host disease	1/987	41/7888	0.995895	1	0.829447	KLRD1	1
hsa04940	Type I diabetes mellitus	1/987	43/7888	0.996863	1	0.829447	ICA1	1
hsa00140	Steroid hormone biosynthesis	2/987	60/7888	0.996928	1	0.829447	HSD11B1/CYP11A1	2
hsa05410	Hypertrophic cardiomyopathy (HCM)	4/987	90/7888	0.997486	1	0.829447	TPM3/ATP2A3/ITGA5/PRKAB2	4
hsa00830	Retinol metabolism	2/987	67/7888	0.998678	1	0.829447	RDH10/RDH11	2
hsa04080	Neuroactive ligand-receptor interaction	16/987	338/7888	1	1	0.829447	P2RY6/CYSLTR1/FPR3/P2RY2/ADORA2A/PARD3/LTB4R/EDNRB/APLN/F2R/CGA/ADRA2A/P2RX5/F2RL2/PTGFR/LEP	16
hsa04740	Olfactory transduction	5/987	448/7888	1	1	0.829447	PRKACB/GNB1/CALML3/CALM1/GRK3	5
