# Supplementary material for: Association of lncRNA SH3PXD2A-AS1 with preeclampsia and its function in invasion and migration of placental trophoblast cells
Source: Cell Death Dis. 2020 Jul 27;11(7):583. doi: 10.1038/s41419-020-02796-0 (PMC7385659; doi:10.1038/s41419-020-02796-0)
Supplement: Supplementary file 10 — Supplementary Table S4 [file 41419_2020_2796_MOESM10_ESM.xlsx]

## Sheet: Table S4
Table S4: SH3PXD2A-AS1-binding proteins detected by Mass Spectrometry. The proteins in red are the transcription factors.
genename	Uniprot	SH3PXD2A-AS1-specific-binding-proteins	-10lgP	Coverage (%)	Coverage (%) SH3P-sense	Area SH3P-sense	#Peptides	#Unique	#Spec SH3P-sense	PTM	Avg. Mass	Description
TBB4B	P68371	P68371|TBB4B_HUMAN	132.87	19	19	15200	6	1	9	Oxidation (M)	49831	Tubulin beta-4B chain OS=Homo sapiens GN=TUBB4B PE=1 SV=1
LMNB1	P20700	P20700|LMNB1_HUMAN	111.14	10	10	46100	6	6	9	Acetylation (Protein N-term)	66408	Lamin-B1 OS=Homo sapiens GN=LMNB1 PE=1 SV=2
LMNB2	Q03252	Q03252|LMNB2_HUMAN	83.4	6	6	22600	3	3	4		69948	Lamin-B2 OS=Homo sapiens GN=LMNB2 PE=1 SV=4
HNRPM	P52272	P52272|HNRPM_HUMAN	76.52	9	9	26200	3	3	4	Deamidation (NQ); Acetylation (Protein N-term)	77516	Heterogeneous nuclear ribonucleoprotein M OS=Homo sapiens GN=HNRNPM PE=1 SV=3
BUD13	Q9BRD0	Q9BRD0|BUD13_HUMAN	57.42	4	4	3240	2	2	2		70521	BUD13 homolog OS=Homo sapiens GN=BUD13 PE=1 SV=1
GLYR1	Q49A26	Q49A26|GLYR1_HUMAN	52.92	3	3	3490	1	1	1		60556	Putative oxidoreductase GLYR1 OS=Homo sapiens GN=GLYR1 PE=1 SV=3
CATA	P04040	P04040|CATA_HUMAN	52.46	2	2	3150	1	1	1		59756	Catalase OS=Homo sapiens GN=CAT PE=1 SV=3
PABP2	Q86U42	Q86U42|PABP2_HUMAN	51.41	5	5	4550	1	1	1	Acetylation (Protein N-term)	32749	Polyadenylate-binding protein 2 OS=Homo sapiens GN=PABPN1 PE=1 SV=3
ROA1	P09651	P09651|ROA1_HUMAN	48.15	4	4	2740	1	1	1		38747	Heterogeneous nuclear ribonucleoprotein A1 OS=Homo sapiens GN=HNRNPA1 PE=1 SV=5
LAP2A	P42166	P42166|LAP2A_HUMAN	46.71	2	2	0	1	1	1		75492	Lamina-associated polypeptide 2 isoform alpha OS=Homo sapiens GN=TMPO PE=1 SV=2
LAP2B	P42167	P42167|LAP2B_HUMAN	46.71	4	4	0	1	1	1		50670	Lamina-associated polypeptide 2 isoforms beta/gamma OS=Homo sapiens GN=TMPO PE=1 SV=2
PWP1	Q13610	Q13610|PWP1_HUMAN	46.51	5	5	9660	3	3	3		55828	Periodic tryptophan protein 1 homolog OS=Homo sapiens GN=PWP1 PE=1 SV=1
DSG1	Q02413	Q02413|DSG1_HUMAN	46.37	2	2	10300	1	1	1	Oxidation (M)	113748	Desmoglein-1 OS=Homo sapiens GN=DSG1 PE=1 SV=2
UTP18	Q9Y5J1	Q9Y5J1|UTP18_HUMAN	43.98	2	2	6460	1	1	1		62004	U3 small nucleolar RNA-associated protein 18 homolog OS=Homo sapiens GN=UTP18 PE=1 SV=3
GSCR2	Q9NZM5	Q9NZM5|GSCR2_HUMAN	39.44	5	5	7520	1	1	1		54389	Glioma tumor suppressor candidate region gene 2 protein OS=Homo sapiens GN=GLTSCR2 PE=1 SV=2
SPS2L	Q9NUQ6	Q9NUQ6|SPS2L_HUMAN	39.29	5	5	6370	2	2	2	Deamidation (NQ); Pyro-glu from Q	61729	SPATS2-like protein OS=Homo sapiens GN=SPATS2L PE=1 SV=2
H2AX	P16104	P16104|H2AX_HUMAN	38.55	6	6	3660	1	1	1		15145	Histone H2AX OS=Homo sapiens GN=H2AFX PE=1 SV=2
H2A1H	Q96KK5	Q96KK5|H2A1H_HUMAN	38.55	7	7	3660	1	1	1		13906	Histone H2A type 1-H OS=Homo sapiens GN=HIST1H2AH PE=1 SV=3
H2A1J	Q99878	Q99878|H2A1J_HUMAN	38.55	7	7	3660	1	1	1		13936	Histone H2A type 1-J OS=Homo sapiens GN=HIST1H2AJ PE=1 SV=3
H2AJ	Q9BTM1	Q9BTM1|H2AJ_HUMAN	38.55	7	7	3660	1	1	1		14019	Histone H2A.J OS=Homo sapiens GN=H2AFJ PE=1 SV=1
H2A1D	P20671	P20671|H2A1D_HUMAN	38.55	7	7	3660	1	1	1		14107	Histone H2A type 1-D OS=Homo sapiens GN=HIST1H2AD PE=1 SV=2
H2A2A	Q6FI13	Q6FI13|H2A2A_HUMAN	38.55	7	7	3660	1	1	1		14095	Histone H2A type 2-A OS=Homo sapiens GN=HIST2H2AA3 PE=1 SV=3
H2A1C	Q93077	Q93077|H2A1C_HUMAN	38.55	7	7	3660	1	1	1		14105	Histone H2A type 1-C OS=Homo sapiens GN=HIST1H2AC PE=1 SV=3
H2A1B	P04908	P04908|H2A1B_HUMAN	38.55	7	7	3660	1	1	1		14135	Histone H2A type 1-B/E OS=Homo sapiens GN=HIST1H2AB PE=1 SV=2
H2A1	P0C0S8	P0C0S8|H2A1_HUMAN	38.55	7	7	3660	1	1	1		14091	Histone H2A type 1 OS=Homo sapiens GN=HIST1H2AG PE=1 SV=2
H2A2B	Q8IUE6	Q8IUE6|H2A2B_HUMAN	38.55	7	7	3660	1	1	1		13995	Histone H2A type 2-B OS=Homo sapiens GN=HIST2H2AB PE=1 SV=3
DDX54	Q8TDD1	Q8TDD1|DDX54_HUMAN	37.43	1	1	1620	1	1	1		98595	ATP-dependent RNA helicase DDX54 OS=Homo sapiens GN=DDX54 PE=1 SV=2
ROA2	P22626	P22626|ROA2_HUMAN	36.67	3	3	2990	1	1	1		37430	Heterogeneous nuclear ribonucleoproteins A2/B1 OS=Homo sapiens GN=HNRNPA2B1 PE=1 SV=2
RL15	P61313	P61313|RL15_HUMAN	36.63	4	4	2810	1	1	1		24146	60S ribosomal protein L15 OS=Homo sapiens GN=RPL15 PE=1 SV=2
RL31	P62899	P62899|RL31_HUMAN	36.36	7	7	1530	1	1	1		14463	60S ribosomal protein L31 OS=Homo sapiens GN=RPL31 PE=1 SV=1
MYO1C	O00159	O00159|MYO1C_HUMAN	36.01	1	1	3910	1	1	2		121682	Unconventional myosin-Ic OS=Homo sapiens GN=MYO1C PE=1 SV=4
CATD	P07339	P07339|CATD_HUMAN	34.47	2	2	1810	1	1	1		44552	Cathepsin D OS=Homo sapiens GN=CTSD PE=1 SV=1
SRS10	O75494	O75494|SRS10_HUMAN	34.07	5	5	10100	1	1	2		31301	Serine/arginine-rich splicing factor 10 OS=Homo sapiens GN=SRSF10 PE=1 SV=1
ALDR	P15121	P15121|ALDR_HUMAN	34.03	4	4	4680	2	1	3		35853	Aldose reductase OS=Homo sapiens GN=AKR1B1 PE=1 SV=3
SPB3	P29508	P29508|SPB3_HUMAN	33.18	3	3	5090	1	1	1		44565	Serpin B3 OS=Homo sapiens GN=SERPINB3 PE=1 SV=2
ADT2	P05141	P05141|ADT2_HUMAN	31.21	4	4	8880	1	1	1		32852	ADP/ATP translocase 2 OS=Homo sapiens GN=SLC25A5 PE=1 SV=7
KEAP1	Q14145	Q14145|KEAP1_HUMAN	30.54	1	1	5930	1	1	1		69666	Kelch-like ECH-associated protein 1 OS=Homo sapiens GN=KEAP1 PE=1 SV=2
ANXA2	P07355	P07355|ANXA2_HUMAN	29.45	4	4	10200	1	1	1		38604	Annexin A2 OS=Homo sapiens GN=ANXA2 PE=1 SV=2
ZCHC8	Q6NZY4	Q6NZY4|ZCHC8_HUMAN	29.06	2	2	2020	1	1	1		78577	Zinc finger CCHC domain-containing protein 8 OS=Homo sapiens GN=ZCCHC8 PE=1 SV=2
PERI	P41219	P41219|PERI_HUMAN	28.22	1	1	3760	2	1	3		53651	Peripherin OS=Homo sapiens GN=PRPH PE=1 SV=2
TF3C5	Q9Y5Q8	Q9Y5Q8|TF3C5_HUMAN	26.84	3	3	5910	1	1	1		59571	General transcription factor 3C polypeptide 5 OS=Homo sapiens GN=GTF3C5 PE=1 SV=2
ROS1	P08922	P08922|ROS1_HUMAN	25.41	1	1	2170	1	1	1	Deamidation (NQ)	263913	Proto-oncogene tyrosine-protein kinase ROS OS=Homo sapiens GN=ROS1 PE=1 SV=3
TAD2B	Q86TJ2	Q86TJ2|TAD2B_HUMAN	24.85	2	2	21300	1	1	4		48470	Transcriptional adapter 2-beta OS=Homo sapiens GN=TADA2B PE=1 SV=2
ADCY1	Q08828	Q08828|ADCY1_HUMAN	22.13	1	1	11700	1	1	3		123440	Adenylate cyclase type 1 OS=Homo sapiens GN=ADCY1 PE=1 SV=2
TDRKH	Q9Y2W6	Q9Y2W6|TDRKH_HUMAN	22.02	2	2	142000	1	1	3	Deamidation (NQ); Acetylation (Protein N-term)	62046	Tudor and KH domain-containing protein OS=Homo sapiens GN=TDRKH PE=1 SV=2
ANXA1	P04083	P04083|ANXA1_HUMAN	21.5	2	2	1350	1	1	1		38714	Annexin A1 OS=Homo sapiens GN=ANXA1 PE=1 SV=2
UNC5D	Q6UXZ4	Q6UXZ4|UNC5D_HUMAN	21.2	1	1	526	1	1	1		105880	Netrin receptor UNC5D OS=Homo sapiens GN=UNC5D PE=1 SV=1
4F2	P08195	P08195|4F2_HUMAN	20.67	1	1	37000	1	1	2		67994	4F2 cell-surface antigen heavy chain OS=Homo sapiens GN=SLC3A2 PE=1 SV=3
ROCK1	Q13464	Q13464|ROCK1_HUMAN	19.79	1	1	2300	1	1	1		158174	Rho-associated protein kinase 1 OS=Homo sapiens GN=ROCK1 PE=1 SV=1
CTCF	P49711	P49711|CTCF_HUMAN	19.46	2	2	27900	1	1	2	Deamidation (NQ)	82785	Transcriptional repressor CTCF OS=Homo sapiens GN=CTCF PE=1 SV=1
ADCY5	O95622	O95622|ADCY5_HUMAN	19.44	1	1	6940	1	1	1		138907	Adenylate cyclase type 5 OS=Homo sapiens GN=ADCY5 PE=1 SV=3
SPT2	Q68D10	Q68D10|SPT2_HUMAN	19.05	1	1	4270	1	1	1		75599	Protein SPT2 homolog OS=Homo sapiens GN=SPTY2D1 PE=1 SV=3
SPA12	Q8IW75	Q8IW75|SPA12_HUMAN	18.69	2	2	266000	1	1	2		47175	Serpin A12 OS=Homo sapiens GN=SERPINA12 PE=1 SV=1
MFAP1	P55081	P55081|MFAP1_HUMAN	18.66	2	2	1320	1	1	1		51958	Microfibrillar-associated protein 1 OS=Homo sapiens GN=MFAP1 PE=1 SV=2
TALD3	Q9BVV6	Q9BVV6|TALD3_HUMAN	18.44	1	1	0	1	1	1		169306	Protein TALPID3 OS=Homo sapiens GN=KIAA0586 PE=1 SV=4
PLCB2	Q00722	Q00722|PLCB2_HUMAN	18.33	1	1	0	1	1	1		134024	1-phosphatidylinositol 4 5-bisphosphate phosphodiesterase beta-2 OS=Homo sapiens GN=PLCB2 PE=1 SV=2
C1TC	P11586	P11586|C1TC_HUMAN	18.29	1	1	2510	1	1	1		101559	C-1-tetrahydrofolate synthase cytoplasmic OS=Homo sapiens GN=MTHFD1 PE=1 SV=3
ZCH14	Q8WYQ9	Q8WYQ9|ZCH14_HUMAN	17.72	1	1	2200	1	1	1		100042	Zinc finger CCHC domain-containing protein 14 OS=Homo sapiens GN=ZCCHC14 PE=2 SV=1
DDX41	Q9UJV9	Q9UJV9|DDX41_HUMAN	17.57	2	2	3100	1	1	1		69838	Probable ATP-dependent RNA helicase DDX41 OS=Homo sapiens GN=DDX41 PE=1 SV=2
XPO2	P55060	P55060|XPO2_HUMAN	17.55	1	1	5410	1	1	1		110417	Exportin-2 OS=Homo sapiens GN=CSE1L PE=1 SV=3
ZN257	Q9Y2Q1	Q9Y2Q1|ZN257_HUMAN	17.41	2	2	17000	1	1	1		65780	Zinc finger protein 257 OS=Homo sapiens GN=ZNF257 PE=2 SV=2
CLIP1	P30622	P30622|CLIP1_HUMAN	17.28	1	1	0	1	1	1		162246	CAP-Gly domain-containing linker protein 1 OS=Homo sapiens GN=CLIP1 PE=1 SV=2
OTOAN	Q7RTW8	Q7RTW8|OTOAN_HUMAN	17.27	1	1	2510	1	1	1	Deamidation (NQ)	128532	Otoancorin OS=Homo sapiens GN=OTOA PE=1 SV=1
CEP89	Q96ST8	Q96ST8|CEP89_HUMAN	17.22	1	1	41500	1	1	2	Deamidation (NQ)	89590	Centrosomal protein of 89 kDa OS=Homo sapiens GN=CEP89 PE=1 SV=3
DHX37	Q8IY37	Q8IY37|DHX37_HUMAN	17.19	1	1	2130	1	1	1		129545	Probable ATP-dependent RNA helicase DHX37 OS=Homo sapiens GN=DHX37 PE=1 SV=1
TUT4	Q5TAX3	Q5TAX3|TUT4_HUMAN	17.02	1	1	16200	1	1	1		185164	Terminal uridylyltransferase 4 OS=Homo sapiens GN=ZCCHC11 PE=1 SV=3
TM249	Q2WGJ8	Q2WGJ8|TM249_HUMAN	17	3	3	0	1	1	1		27046	Transmembrane protein 249 OS=Homo sapiens GN=TMEM249 PE=2 SV=1
KANK2	Q63ZY3	Q63ZY3|KANK2_HUMAN	17	1	1	0	1	1	1		91174	KN motif and ankyrin repeat domain-containing protein 2 OS=Homo sapiens GN=KANK2 PE=1 SV=1
PAMR1	Q6UXH9	Q6UXH9|PAMR1_HUMAN	17	1	1	0	1	1	1		80199	Inactive serine protease PAMR1 OS=Homo sapiens GN=PAMR1 PE=1 SV=1
LMO7	Q8WWI1	Q8WWI1|LMO7_HUMAN	17	0	0	0	1	1	1		192694	LIM domain only protein 7 OS=Homo sapiens GN=LMO7 PE=1 SV=3
HERC2	O95714	O95714|HERC2_HUMAN	17	0	0	0	1	1	1		527234	E3 ubiquitin-protein ligase HERC2 OS=Homo sapiens GN=HERC2 PE=1 SV=2
MAST4	O15021	O15021|MAST4_HUMAN	16.9	0	0	1760	1	1	1		284376	Microtubule-associated serine/threonine-protein kinase 4 OS=Homo sapiens GN=MAST4 PE=1 SV=3
F90AC	A8MX19	A8MX19|F90AC_HUMAN	16.87	2	2	472000	1	1	6		49786	Putative protein FAM90A12P OS=Homo sapiens GN=FAM90A12P PE=5 SV=1
F90AN	A8MXZ1	A8MXZ1|F90AN_HUMAN	16.87	2	2	472000	1	1	6		49910	Putative protein FAM90A23P OS=Homo sapiens GN=FAM90A23P PE=5 SV=1
F90AI	A6NE21	A6NE21|F90AI_HUMAN	16.87	2	2	472000	1	1	6		49680	Putative protein FAM90A18P/FAM90A19P OS=Homo sapiens GN=FAM90A18P PE=5 SV=1
RSBNL	Q6PCB5	Q6PCB5|RSBNL_HUMAN	16.86	3	3	12800	1	1	1		94870	Round spermatid basic protein 1-like protein OS=Homo sapiens GN=RSBN1L PE=1 SV=2
NUTM1	Q86Y26	Q86Y26|NUTM1_HUMAN	16.8	2	2	0	1	1	1	Deamidation (NQ); Pyro-glu from E	120314	NUT family member 1 OS=Homo sapiens GN=NUTM1 PE=1 SV=2
KCTD3	Q9Y597	Q9Y597|KCTD3_HUMAN	16.25	2	2	24200	1	1	1		88984	BTB/POZ domain-containing protein KCTD3 OS=Homo sapiens GN=KCTD3 PE=1 SV=2
SYP2L	Q9H987	Q9H987|SYP2L_HUMAN	16.18	1	1	0	1	1	1		102481	Synaptopodin 2-like protein OS=Homo sapiens GN=SYNPO2L PE=2 SV=3
CENPF	P49454	P49454|CENPF_HUMAN	16.02	1	1	16800	1	1	1	Deamidation (NQ)	367765	Centromere protein F OS=Homo sapiens GN=CENPF PE=1 SV=2
MUC19	Q7Z5P9	Q7Z5P9|MUC19_HUMAN	15.96	0	0	7800	1	1	1		805275	Mucin-19 OS=Homo sapiens GN=MUC19 PE=1 SV=3
MRP5	O15440	O15440|MRP5_HUMAN	15.96	0	0	7800	1	1	1		160660	Multidrug resistance-associated protein 5 OS=Homo sapiens GN=ABCC5 PE=1 SV=2
ABCCB	Q96J66	Q96J66|ABCCB_HUMAN	15.96	0	0	7800	1	1	1		154301	ATP-binding cassette sub-family C member 11 OS=Homo sapiens GN=ABCC11 PE=1 SV=1
DOCK8	Q8NF50	Q8NF50|DOCK8_HUMAN	15.96	0	0	7800	1	1	1		238527	Dedicator of cytokinesis protein 8 OS=Homo sapiens GN=DOCK8 PE=1 SV=3
RPGR	Q92834	Q92834|RPGR_HUMAN	15.71	1	1	359	1	1	1		113387	X-linked retinitis pigmentosa GTPase regulator OS=Homo sapiens GN=RPGR PE=1 SV=2
NBEL2	Q6ZNJ1	Q6ZNJ1|NBEL2_HUMAN	15.54	0	0	0	1	1	1		302515	Neurobeachin-like protein 2 OS=Homo sapiens GN=NBEAL2 PE=1 SV=2
INP4B	O15327	O15327|INP4B_HUMAN	15.35	1	1	0	1	1	1		104738	Type II inositol 3 4-bisphosphate 4-phosphatase OS=Homo sapiens GN=INPP4B PE=2 SV=4
RFC1	P35251	P35251|RFC1_HUMAN	15.35	0	0	0	1	1	1		128254	Replication factor C subunit 1 OS=Homo sapiens GN=RFC1 PE=1 SV=4
APOE	P02649	P02649|APOE_HUMAN	15.32	3	3	11800	1	1	1		36154	Apolipoprotein E OS=Homo sapiens GN=APOE PE=1 SV=1
UBP28	Q96RU2	Q96RU2|UBP28_HUMAN	15.27	1	1	10400	1	1	1		122491	Ubiquitin carboxyl-terminal hydrolase 28 OS=Homo sapiens GN=USP28 PE=1 SV=1
MINT	Q96T58	Q96T58|MINT_HUMAN	15.24	0	0	3060	1	1	1		402251	Msx2-interacting protein OS=Homo sapiens GN=SPEN PE=1 SV=1
EST1A	Q86US8	Q86US8|EST1A_HUMAN	15.18	0	0	9600	1	1	1		160461	Telomerase-binding protein EST1A OS=Homo sapiens GN=SMG6 PE=1 SV=2
PKNX1	P55347	P55347|PKNX1_HUMAN	15.05	4	4	1250	1	1	1		47607	Homeobox protein PKNOX1 OS=Homo sapiens GN=PKNOX1 PE=1 SV=3
