# Supplementary material for: Association of lncRNA SH3PXD2A-AS1 with preeclampsia and its function in invasion and migration of placental trophoblast cells
Source: Cell Death Dis. 2020 Jul 27;11(7):583. doi: 10.1038/s41419-020-02796-0 (PMC7385659; doi:10.1038/s41419-020-02796-0)
Supplement: Supplementary file 11 — Supplementary Table S5 [file 41419_2020_2796_MOESM11_ESM.xlsx]

## Sheet: Table S5. sheet1
Table S5: The 3,836 targets of SH3PXD2A-AS1-binding TFs (RNA-pulldown) collected from databases.
Sheet1：TF-target network. TFs bind to SH3PXD2A-AS1 detected by RNA-pulldown.
TF_UpdateSymbol	Target_UpdateSymbol	TF_EntrezID	Target_EntrezID	Database	Database_Count	DEG	#13 TFs and 3836 targets.
CTCF	NBPF9	10664	400818	ENCODE	1	--
CTCF	TCEA2	10664	6919	ENCODE	1	--
UTP18	PRPS1	51096	5631	ITFP	1	--
UTP18	TMEM68	51096	137695	ITFP	1	--
PWP1	HNRNPM	11137	4670	ITFP	1	--
CTCF	CWC27	10664	10283	Marbach2016	1	--
CTCF	FNBP4	10664	23360	Marbach2016	1	--
CTCF	GMFB	10664	2764	Marbach2016	1	--
CTCF	SYT8	10664	90019	ENCODE	1	--
CTCF	ULK3	10664	25989	Marbach2016	1	--
CTCF	ZNF143	10664	7702	Neph2012,Marbach2016	2	--
CTCF	GAS2L3	10664	283431	ENCODE	1	--
CTCF	SPECC1L	10664	23384	ENCODE	1	--
KCTD3	IMMP2L	51133	83943	ITFP	1	--
CLIP1	SNRPB	6249	6628	ITFP	1	DEG
CTCF	RPS28	10664	6234	Marbach2016	1	--
CTCF	MACO1	10664	55219	Marbach2016	1	--
CTCF	TMEM53	10664	79639	Marbach2016	1	--
CTCF	MAP7	10664	9053	Marbach2016	1	--
CTCF	TGFBI	10664	7045	ENCODE	1	--
CTCF	CEPT1	10664	10390	Marbach2016	1	--
CTCF	MINPP1	10664	9562	ENCODE	1	DEG
CTCF	ALDH1A3	10664	220	Marbach2016	1	--
CTCF	SLC37A2	10664	219855	Marbach2016	1	DEG
DDX54	MRTO4	79039	51154	ITFP	1	--
CTCF	XRCC3	10664	7517	ENCODE	1	--
CTCF	SERP1	10664	27230	ENCODE	1	--
CTCF	ATAD3B	10664	83858	Marbach2016	1	--
CTCF	BBC3	10664	27113	TTRUST2	1	--
CTCF	YRDC	10664	79693	Marbach2016	1	--
CTCF	PDZRN3	10664	23024	Marbach2016	1	DEG
CTCF	RHBDD3	10664	25807	Marbach2016	1	DEG
CTCF	C15orf39	10664	56905	ENCODE	1	--
CTCF	FAM98C	10664	147965	Marbach2016	1	DEG
CTCF	TNFSF12	10664	8742	Marbach2016	1	DEG
CTCF	VPS11	10664	55823	Marbach2016	1	--
CTCF	FKBP8	10664	23770	ENCODE	1	DEG
UTP18	C12orf29	51096	91298	ITFP	1	--
CTCF	C6orf203	10664	51250	Marbach2016	1	--
CTCF	NDUFS7	10664	374291	Marbach2016	1	--
CTCF	PIGN	10664	23556	Marbach2016	1	DEG
CTCF	ATP8B4	10664	79895	ENCODE	1	--
CTCF	RSPH3	10664	83861	Marbach2016	1	--
CTCF	CSNK2A2	10664	1459	Marbach2016	1	DEG
CTCF	ABCB10	10664	23456	Marbach2016	1	--
CTCF	LINC00921	10664	283876	ENCODE	1	--
CTCF	CNOT4	10664	4850	ENCODE	1	--
CTCF	ISG20L2	10664	81875	Marbach2016	1	--
CTCF	R3HDM4	10664	91300	Marbach2016	1	--
CTCF	EEFSEC	10664	60678	Marbach2016	1	--
CTCF	SSR2	10664	6746	Marbach2016	1	--
CTCF	HSPE1	10664	3336	ENCODE	1	--
CTCF	GART	10664	2618	Marbach2016	1	--
CTCF	NCAPG	10664	64151	Marbach2016	1	--
CTCF	RNF114	10664	55905	Marbach2016	1	--
CTCF	SLC30A5	10664	64924	Marbach2016	1	--
CLIP1	SNRPA	6249	6626	ITFP	1	--
CTCF	CEBPG	10664	1054	Neph2012,Marbach2016	2	DEG
CLIP1	MALAT1	6249	378938	ITFP	1	--
CTCF	MAPK8IP3	10664	23162	Marbach2016	1	--
CTCF	GPR89A	10664	653519	ENCODE	1	--
CTCF	ATP5ME	10664	521	Marbach2016	1	--
CTCF	NGLY1	10664	55768	ENCODE	1	--
CTCF	C1orf56	10664	54964	Marbach2016	1	--
CTCF	DPP8	10664	54878	Marbach2016	1	--
CTCF	EXTL3	10664	2137	Marbach2016	1	--
CTCF	RNF181	10664	51255	Marbach2016	1	--
CTCF	C8orf58	10664	541565	Marbach2016	1	DEG
CTCF	SORT1	10664	6272	Marbach2016	1	--
CTCF	GORASP2	10664	26003	Marbach2016	1	DEG
CTCF	SLC16A4	10664	9122	Marbach2016	1	DEG
CTCF	CTCF	10664	10664	Neph2012	1	--
CTCF	MLF2	10664	8079	Marbach2016	1	--
CTCF	AGBL5	10664	60509	Marbach2016	1	--
CTCF	UBA3	10664	9039	Marbach2016	1	--
CTCF	WDR41	10664	55255	Marbach2016	1	--
CTCF	RASSF3	10664	283349	Marbach2016	1	--
CTCF	SYT7	10664	9066	Marbach2016	1	DEG
CTCF	DAZAP1	10664	26528	Marbach2016	1	--
CTCF	PSMB8	10664	5696	Marbach2016	1	--
CTCF	TIPRL	10664	261726	Marbach2016	1	--
CTCF	AVL9	10664	23080	ENCODE	1	--
CTCF	NUDCD1	10664	84955	Marbach2016	1	--
CTCF	RGPD1	10664	400966	Marbach2016	1	--
CTCF	PRCC	10664	5546	Marbach2016	1	--
CTCF	JUNB	10664	3726	Marbach2016	1	--
CTCF	ZBTB7B	10664	51043	Neph2012	1	--
CTCF	SMARCC2	10664	6601	Marbach2016	1	--
UTP18	NUP35	51096	129401	ITFP	1	--
CTCF	EDEM2	10664	55741	ENCODE	1	DEG
DDX41	STYXL1	51428	51657	ITFP	1	--
CTCF	SNRPA1	10664	6627	Marbach2016	1	--
CTCF	AHR	10664	196	Neph2012	1	DEG
CTCF	CYB5R3	10664	1727	Marbach2016	1	--
CTCF	RPL36	10664	25873	Marbach2016	1	DEG
CTCF	JAK2	10664	3717	Marbach2016	1	--
CTCF	THEMIS2	10664	9473	Marbach2016	1	--
CTCF	LRP3	10664	4037	Marbach2016	1	DEG
CTCF	RASL10B	10664	91608	Marbach2016	1	--
CTCF	TOMM22	10664	56993	Marbach2016	1	--
CTCF	S100A14	10664	57402	Marbach2016	1	--
CTCF	PMF1-BGLAP	10664	100527963	Marbach2016	1	--
CTCF	EXOSC7	10664	23016	ENCODE	1	--
CTCF	UBE4A	10664	9354	Marbach2016	1	--
CLIP1	ATRX	6249	546	ITFP	1	--
CTCF	MPND	10664	84954	Marbach2016	1	--
CTCF	MPV17L2	10664	84769	ENCODE	1	--
CTCF	C19orf25	10664	148223	ENCODE,Marbach2016	2	--
CTCF	EIF3J-DT	10664	645212	ENCODE	1	--
CTCF	KCTD12	10664	115207	Marbach2016	1	--
CTCF	DLG1	10664	1739	Marbach2016	1	--
CTCF	MFHAS1	10664	9258	Marbach2016	1	DEG
CTCF	NPC1	10664	4864	ENCODE,Marbach2016	2	--
CTCF	ZNF180	10664	7733	ENCODE	1	--
CTCF	UBE2D2	10664	7322	Marbach2016	1	DEG
CTCF	CCNL2	10664	81669	ENCODE,Marbach2016	2	--
CTCF	NDUFB10	10664	4716	Marbach2016	1	--
CTCF	ZC3H12A	10664	80149	Marbach2016	1	--
CTCF	GOSR1	10664	9527	Marbach2016	1	DEG
CTCF	MICAL3	10664	57553	Marbach2016	1	DEG
CTCF	LRRC36	10664	55282	Marbach2016	1	--
CTCF	RBM6	10664	10180	Marbach2016	1	--
CTCF	GCH1	10664	2643	Marbach2016	1	DEG
CTCF	ALG10B	10664	144245	Marbach2016	1	--
CTCF	WNK1	10664	65125	Marbach2016	1	--
CTCF	CHIC2	10664	26511	Marbach2016	1	--
CTCF	LANCL2	10664	55915	Marbach2016	1	DEG
CTCF	ZNF706	10664	51123	ENCODE,Marbach2016	2	--
CTCF	TPRA1	10664	131601	ENCODE	1	--
CTCF	JTB	10664	10899	Marbach2016	1	DEG
CTCF	PSMB9	10664	5698	Marbach2016	1	--
CTCF	PDP2	10664	57546	Marbach2016	1	--
CTCF	CHTOP	10664	26097	Marbach2016	1	--
CTCF	TP53	10664	7157	Marbach2016	1	--
CTCF	KRT10	10664	3858	Marbach2016	1	--
CTCF	PARP1	10664	142	Marbach2016	1	--
CTCF	AP1G1	10664	164	Marbach2016	1	--
CTCF	SNX13	10664	23161	Marbach2016	1	--
CTCF	DDX5	10664	1655	Marbach2016	1	--
CTCF	MYO1B	10664	4430	Marbach2016	1	--
CTCF	CLTA	10664	1211	Marbach2016	1	--
CTCF	PPP1R14A	10664	94274	Marbach2016	1	--
CTCF	CFL1	10664	1072	Marbach2016	1	--
CTCF	PXN	10664	5829	Marbach2016	1	--
CTCF	SELENON	10664	57190	Marbach2016	1	--
CTCF	DFFB	10664	1677	Marbach2016	1	--
CTCF	AK4	10664	205	Marbach2016	1	DEG
CTCF	ANKRD6	10664	22881	Marbach2016	1	DEG
CTCF	LRIG2	10664	9860	Marbach2016	1	--
CTCF	ACCS	10664	84680	ENCODE	1	--
CTCF	C4orf48	10664	401115	Marbach2016	1	--
CTCF	CEP131	10664	22994	Marbach2016	1	--
CTCF	PSMC4	10664	5704	ENCODE,Marbach2016	2	--
CTCF	ANKRD12	10664	23253	ENCODE	1	--
CTCF	EXOC6B	10664	23233	Marbach2016	1	--
CTCF	IFI6	10664	2537	Marbach2016	1	--
CTCF	DPAGT1	10664	1798	Marbach2016	1	--
CTCF	COMT	10664	1312	Marbach2016	1	--
CTCF	KATNB1	10664	10300	ENCODE,Marbach2016	2	--
CTCF	WWC1	10664	23286	Marbach2016	1	--
CTCF	SLC25A16	10664	8034	ENCODE	1	--
CTCF	FAM162A	10664	26355	Marbach2016	1	--
CTCF	NEDD8	10664	4738	Marbach2016	1	DEG
CTCF	TESK1	10664	7016	Marbach2016	1	--
CTCF	AGPAT3	10664	56894	Marbach2016	1	--
CTCF	UHRF1BP1	10664	54887	ENCODE	1	--
CTCF	UNC13B	10664	10497	Marbach2016	1	--
CTCF	RAI1	10664	10743	ENCODE,Marbach2016	2	--
CTCF	RP9	10664	6100	Marbach2016	1	--
CTCF	DIP2C	10664	22982	ENCODE,Marbach2016	2	--
CTCF	SREK1IP1	10664	285672	Marbach2016	1	--
CTCF	MSRA	10664	4482	ENCODE	1	--
CTCF	IFIH1	10664	64135	Marbach2016	1	--
CTCF	SF3B1	10664	23451	Marbach2016	1	--
CTCF	TNFAIP8L1	10664	126282	Marbach2016	1	DEG
CTCF	TFDP2	10664	7029	Neph2012	1	--
CTCF	OST4	10664	100128731	Marbach2016	1	DEG
CTCF	RNF220	10664	55182	Marbach2016	1	--
CTCF	RBM25	10664	58517	Marbach2016	1	--
CTCF	MEIS2	10664	4212	Marbach2016	1	--
CTCF	FAT1	10664	2195	Marbach2016	1	--
CTCF	LRRK1	10664	79705	Marbach2016	1	--
CTCF	FEM1A	10664	55527	Marbach2016	1	DEG
CTCF	DLG3	10664	1741	Marbach2016	1	DEG
CTCF	ROBO1	10664	6091	ENCODE	1	--
CTCF	EXOSC2	10664	23404	Marbach2016	1	--
CTCF	CSRP2	10664	1466	Marbach2016	1	DEG
CTCF	USP43	10664	124739	Marbach2016	1	--
CTCF	SLC26A11	10664	284129	Marbach2016	1	DEG
CTCF	HOOK2	10664	29911	Marbach2016	1	--
CTCF	UROD	10664	7389	Marbach2016	1	--
CTCF	DPH3	10664	285381	ENCODE	1	DEG
CTCF	NADSYN1	10664	55191	Marbach2016	1	--
UTP18	LRP8	51096	7804	ITFP	1	--
CTCF	SH3PXD2A	10664	9644	Marbach2016	1	DEG
CTCF	ZNF302	10664	55900	Marbach2016	1	--
CTCF	RAD23B	10664	5887	Marbach2016	1	--
CTCF	EDF1	10664	8721	Marbach2016	1	DEG
CTCF	TPM2	10664	7169	Marbach2016	1	--
CTCF	DENND5A	10664	23258	Marbach2016	1	--
CTCF	PSEN2	10664	5664	Marbach2016	1	--
CTCF	SRI	10664	6717	Marbach2016	1	DEG
CTCF	RANGAP1	10664	5905	Marbach2016	1	--
PWP1	DKC1	11137	1736	ITFP	1	--
CTCF	SEC61A2	10664	55176	Marbach2016	1	--
CTCF	CD55	10664	1604	Marbach2016	1	--
CTCF	EIF2B4	10664	8890	Marbach2016	1	--
CTCF	ERG	10664	2078	Marbach2016	1	--
CTCF	SPAST	10664	6683	Marbach2016	1	--
CTCF	TAPBPL	10664	55080	Marbach2016	1	--
CTCF	ETFRF1	10664	144363	ENCODE	1	--
CTCF	CEP350	10664	9857	Marbach2016	1	--
CTCF	TUBB2A	10664	7280	Marbach2016	1	--
CTCF	ADORA2A	10664	135	ENCODE	1	DEG
CTCF	STT3B	10664	201595	ENCODE	1	--
CTCF	TOR1AIP2	10664	163590	Marbach2016	1	--
CTCF	SPHK1	10664	8877	Marbach2016	1	--
CTCF	DUSP1	10664	1843	ENCODE,Marbach2016	2	DEG
CTCF	GGCT	10664	79017	ENCODE	1	--
CTCF	RABL2A	10664	11159	Marbach2016	1	--
UTP18	CACYBP	51096	27101	ITFP	1	DEG
CTCF	MED18	10664	54797	Marbach2016	1	--
CTCF	ZMYM2	10664	7750	Marbach2016	1	--
CTCF	CTDP1	10664	9150	Marbach2016	1	--
PWP1	PSMB1	11137	5689	ITFP	1	--
CTCF	IER5L	10664	389792	Marbach2016	1	--
UTP18	ERLIN1	51096	10613	ITFP	1	DEG
CTCF	DTX3L	10664	151636	Marbach2016	1	--
CTCF	RPS4X	10664	6191	Marbach2016	1	--
CTCF	SLC25A23	10664	79085	Marbach2016	1	--
CTCF	MRPL39	10664	54148	Marbach2016	1	--
CTCF	KLF5	10664	688	Marbach2016	1	--
UTP18	GUCY1A1	51096	2982	ITFP	1	--
CTCF	TBC1D9B	10664	23061	Marbach2016	1	--
CTCF	ZMYND11	10664	10771	Marbach2016	1	DEG
CTCF	IBA57	10664	200205	Marbach2016	1	--
CTCF	ANGPTL2	10664	23452	Marbach2016	1	DEG
CTCF	HTATIP2	10664	10553	Marbach2016	1	--
CTCF	CHI3L1	10664	1116	Marbach2016	1	--
CTCF	POLR3D	10664	661	Marbach2016	1	--
CTCF	ERMP1	10664	79956	Marbach2016	1	--
CTCF	ADCY4	10664	196883	Marbach2016	1	--
CTCF	AK3	10664	50808	Marbach2016	1	--
CTCF	CIB1	10664	10519	ENCODE	1	--
CTCF	LOXL1	10664	4016	Marbach2016	1	DEG
CTCF	GATM	10664	2628	ENCODE	1	--
CLIP1	CCDC186	6249	55088	ITFP	1	--
CTCF	SLC1A1	10664	6505	Marbach2016	1	DEG
CTCF	FZD2	10664	2535	Marbach2016	1	--
PWP1	TIAL1	11137	7073	ITFP	1	--
PWP1	EXOSC3	11137	51010	ITFP	1	--
CTCF	DGCR6L	10664	85359	Marbach2016	1	--
CTCF	NLE1	10664	54475	Marbach2016	1	--
CTCF	CES2	10664	8824	Marbach2016	1	DEG
CTCF	TOMM20	10664	9804	Marbach2016	1	DEG
CTCF	DNAJC27	10664	51277	ENCODE,Marbach2016	2	--
CTCF	ZNF92	10664	168374	ENCODE	1	--
CTCF	UGP2	10664	7360	Marbach2016	1	DEG
CTCF	SRP68	10664	6730	Marbach2016	1	--
CTCF	MRPL20	10664	55052	ENCODE,Marbach2016	2	--
CTCF	PDZD2	10664	23037	Marbach2016	1	--
CTCF	PPFIBP2	10664	8495	Marbach2016	1	--
CTCF	MRPS2	10664	51116	Marbach2016	1	--
CTCF	PLCD1	10664	5333	Marbach2016	1	--
CTCF	ZNF414	10664	84330	ENCODE,Marbach2016	2	DEG
CTCF	EPOR	10664	2057	ENCODE	1	--
CTCF	GNAI2	10664	2771	Marbach2016	1	--
CTCF	TNFRSF10B	10664	8795	Marbach2016	1	--
CTCF	PLXNA2	10664	5362	Marbach2016	1	--
CTCF	SIPA1	10664	6494	Marbach2016	1	--
CTCF	SMG5	10664	23381	Marbach2016	1	--
CTCF	CA5B	10664	11238	Marbach2016	1	--
CTCF	MAPRE3	10664	22924	Marbach2016	1	--
CTCF	ZNF593	10664	51042	Marbach2016	1	--
PWP1	NUDCD1	11137	84955	ITFP	1	--
CTCF	DHX16	10664	8449	Marbach2016	1	--
PWP1	PPIA	11137	5478	ITFP	1	--
CTCF	SPATS2	10664	65244	Marbach2016	1	--
CTCF	MARK4	10664	57787	Marbach2016	1	--
CTCF	SLC25A37	10664	51312	ENCODE	1	--
CTCF	POR	10664	5447	Marbach2016	1	--
CTCF	TICAM1	10664	148022	Marbach2016	1	--
DDX54	LRR1	79039	122769	ITFP	1	--
CTCF	SYNJ2	10664	8871	Marbach2016	1	--
CTCF	DYM	10664	54808	Marbach2016	1	--
CTCF	NOB1	10664	28987	Marbach2016	1	DEG
CTCF	IFI16	10664	3428	Marbach2016	1	--
CTCF	TADA1	10664	117143	ENCODE	1	--
LMO7	OTUB1	4008	55611	ITFP	1	--
CTCF	GSTM1	10664	2944	Marbach2016	1	--
CTCF	RILP	10664	83547	Marbach2016	1	--
CTCF	BAG6	10664	7917	ENCODE	1	--
CTCF	IER2	10664	9592	Marbach2016	1	--
CTCF	CUEDC1	10664	404093	ENCODE	1	--
CTCF	ING5	10664	84289	ENCODE	1	DEG
CTCF	SGPL1	10664	8879	Marbach2016	1	--
CTCF	RICTOR	10664	253260	Marbach2016	1	--
CTCF	NFE2L2	10664	4780	Marbach2016	1	DEG
CTCF	MPHOSPH8	10664	54737	Marbach2016	1	--
CTCF	ARSB	10664	411	Marbach2016	1	DEG
CTCF	ZNF121	10664	7675	Marbach2016	1	--
CTCF	HIST1H2BD	10664	3017	Marbach2016	1	--
CTCF	UPF2	10664	26019	Marbach2016	1	--
CTCF	RPS25	10664	6230	Marbach2016	1	DEG
CTCF	PTPRE	10664	5791	Marbach2016	1	--
CTCF	DGKZ	10664	8525	Marbach2016	1	--
CTCF	ADPRHL2	10664	54936	ENCODE,Marbach2016	2	DEG
CTCF	PBXIP1	10664	57326	TTRUST2,Marbach2016	2	--
CTCF	NOP9	10664	161424	Marbach2016	1	--
CTCF	FAAP24	10664	91442	Marbach2016	1	--
CTCF	CUL4A	10664	8451	Marbach2016	1	--
CTCF	IPO13	10664	9670	TTRUST2,Marbach2016	2	--
CTCF	ARNT2	10664	9915	Neph2012	1	DEG
CTCF	TRAF7	10664	84231	Marbach2016	1	--
CTCF	CD82	10664	3732	ENCODE	1	--
CTCF	CADPS2	10664	93664	Marbach2016	1	DEG
CTCF	LRRC47	10664	57470	Marbach2016	1	--
CTCF	NES	10664	10763	Marbach2016	1	--
CTCF	NLK	10664	51701	Marbach2016	1	--
CTCF	CCDC85C	10664	317762	Marbach2016	1	--
CTCF	APBB1	10664	322	Marbach2016	1	--
CTCF	TUFM	10664	7284	ENCODE,Marbach2016	2	DEG
CTCF	STMN3	10664	50861	ENCODE	1	DEG
CTCF	RBM17	10664	84991	Marbach2016	1	--
TDRKH	SCAF11	11022	9169	ITFP	1	--
CTCF	ARID3A	10664	1820	Marbach2016	1	DEG
CTCF	CCNG2	10664	901	Marbach2016	1	DEG
CTCF	TADA3	10664	10474	Marbach2016	1	--
CTCF	ERGIC1	10664	57222	Marbach2016	1	DEG
CTCF	PKN2	10664	5586	Marbach2016	1	--
CTCF	ASNA1	10664	439	Marbach2016	1	--
CTCF	DAB2	10664	1601	Marbach2016	1	--
CTCF	FKBPL	10664	63943	Marbach2016	1	DEG
CTCF	GGPS1	10664	9453	Marbach2016	1	--
CTCF	SLC25A17	10664	10478	Marbach2016	1	--
CTCF	NAV1	10664	89796	Marbach2016	1	--
CTCF	MED24	10664	9862	Marbach2016	1	--
CTCF	ZFX	10664	7543	Neph2012	1	--
CTCF	UBR2	10664	23304	Marbach2016	1	--
CTCF	ATXN1L	10664	342371	Marbach2016	1	DEG
CTCF	SPI1	10664	6688	Neph2012	1	--
CTCF	EP400	10664	57634	Marbach2016	1	--
CTCF	CAPN1	10664	823	Marbach2016	1	--
CTCF	TBL3	10664	10607	ENCODE,Marbach2016	2	--
CTCF	UBE2O	10664	63893	Marbach2016	1	--
CTCF	C12orf65	10664	91574	ENCODE	1	--
CTCF	CERS2	10664	29956	Marbach2016	1	--
CTCF	ABHD12	10664	26090	ENCODE	1	--
CTCF	MCRIP1	10664	348262	Marbach2016	1	--
CTCF	TAMM41	10664	132001	Marbach2016	1	--
CTCF	SEC22A	10664	26984	Marbach2016	1	--
CTCF	CREBL2	10664	1389	Marbach2016	1	--
CTCF	NBR1	10664	4077	Marbach2016	1	--
CTCF	ZNF823	10664	55552	Marbach2016	1	--
PWP1	CCT7	11137	10574	ITFP	1	--
DDX54	ROCK1	79039	6093	ITFP	1	--
CTCF	MALL	10664	7851	Marbach2016	1	--
CTCF	SCAF8	10664	22828	ENCODE,Marbach2016	2	--
CTCF	ALKBH5	10664	54890	Marbach2016	1	DEG
CTCF	SEC24B	10664	10427	Marbach2016	1	--
CTCF	RGL2	10664	5863	Marbach2016	1	--
CTCF	ZNF331	10664	55422	Marbach2016	1	DEG
CTCF	ECSCR	10664	641700	Marbach2016	1	--
CTCF	WIPI2	10664	26100	ENCODE	1	--
CTCF	TRAIP	10664	10293	Marbach2016	1	--
PWP1	CEP78	11137	84131	ITFP	1	--
CTCF	NAXE	10664	128240	Marbach2016	1	--
CTCF	TRAM1	10664	23471	Marbach2016	1	--
CTCF	CAB39	10664	51719	ENCODE,Marbach2016	2	--
CTCF	ATPAF2	10664	91647	Marbach2016	1	--
CLIP1	BUB1	6249	699	ITFP	1	--
CTCF	TNFAIP2	10664	7127	ENCODE	1	--
CTCF	CDKL5	10664	6792	Marbach2016	1	--
CTCF	PPAN	10664	56342	Marbach2016	1	--
CTCF	FXYD1	10664	5348	Marbach2016	1	--
CTCF	INTS11	10664	54973	Marbach2016	1	--
CTCF	SRPRA	10664	6734	Marbach2016	1	--
CTCF	RRP1B	10664	23076	Marbach2016	1	--
CTCF	KIAA1522	10664	57648	Marbach2016	1	DEG
CTCF	WDR81	10664	124997	Marbach2016	1	--
CTCF	AHCYL1	10664	10768	Marbach2016	1	--
CTCF	MYO1C	10664	4641	Marbach2016	1	--
CTCF	PCNX3	10664	399909	Marbach2016	1	--
CTCF	SLC25A35	10664	399512	Marbach2016	1	DEG
CTCF	DPP9	10664	91039	Marbach2016	1	--
CTCF	TRAPPC11	10664	60684	Marbach2016	1	--
CTCF	CPSF7	10664	79869	Marbach2016	1	--
CTCF	TNNI2	10664	7136	Marbach2016	1	DEG
CTCF	FAM220A	10664	84792	ENCODE,Marbach2016	2	--
CTCF	HDAC8	10664	55869	Marbach2016	1	DEG
CTCF	PGBD1	10664	84547	Marbach2016	1	--
CTCF	STAT1	10664	6772	Marbach2016	1	--
CTCF	KCTD1	10664	284252	ENCODE	1	--
CTCF	SULF2	10664	55959	Marbach2016	1	--
CTCF	ECM1	10664	1893	Marbach2016	1	DEG
CTCF	SAE1	10664	10055	Marbach2016	1	--
CTCF	PSMA5	10664	5686	Marbach2016	1	--
CTCF	LAYN	10664	143903	Marbach2016	1	--
CTCF	PSPC1	10664	55269	Marbach2016	1	--
CTCF	GPI	10664	2821	Marbach2016	1	--
PWP1	EDC3	11137	80153	ITFP	1	--
CTCF	TBCD	10664	6904	ENCODE	1	--
CTCF	ZCCHC9	10664	84240	Marbach2016	1	--
CTCF	EEF1B2	10664	1933	ENCODE	1	DEG
CTCF	B3GNT2	10664	10678	Marbach2016	1	DEG
CTCF	PPP3CB	10664	5532	ENCODE,Marbach2016	2	--
CTCF	RNASEH1	10664	246243	Marbach2016	1	--
CTCF	ZNF829	10664	374899	Marbach2016	1	--
CTCF	AKAP1	10664	8165	Marbach2016	1	--
CTCF	IFNGR2	10664	3460	Marbach2016	1	--
CTCF	USF1	10664	7391	Neph2012,Marbach2016	2	--
CTCF	LETM1	10664	3954	Marbach2016	1	--
CTCF	EIF3J	10664	8669	ENCODE	1	--
CTCF	PROCR	10664	10544	ENCODE	1	DEG
CTCF	RNF2	10664	6045	ENCODE	1	--
CTCF	ODR4	10664	54953	Marbach2016	1	--
CTCF	SPC24	10664	147841	Marbach2016	1	--
CTCF	CLDN23	10664	137075	Marbach2016	1	--
CTCF	EZH2	10664	2146	ENCODE	1	--
CTCF	EIF3G	10664	8666	Marbach2016	1	--
CTCF	WDFY1	10664	57590	ENCODE	1	--
CTCF	CNIH4	10664	29097	Marbach2016	1	DEG
CTCF	SMTN	10664	6525	Marbach2016	1	--
CTCF	SNAP29	10664	9342	Marbach2016	1	--
CTCF	CC2D2A	10664	57545	Marbach2016	1	--
CTCF	HIBCH	10664	26275	Marbach2016	1	--
CTCF	ABHD5	10664	51099	Marbach2016	1	--
CTCF	TRMU	10664	55687	Marbach2016	1	--
CTCF	TINAGL1	10664	64129	Marbach2016	1	--
CTCF	KRI1	10664	65095	Marbach2016	1	--
CTCF	KPNA6	10664	23633	Marbach2016	1	--
CTCF	ZNF853	10664	54753	Marbach2016	1	--
CTCF	ZNF333	10664	84449	ENCODE	1	--
CTCF	RNF215	10664	200312	ENCODE,Marbach2016	2	--
CTCF	U2AF2	10664	11338	Marbach2016	1	DEG
CTCF	TRIM37	10664	4591	Marbach2016	1	--
CTCF	RTL6	10664	84247	Marbach2016	1	--
CTCF	HDGFL2	10664	84717	Marbach2016	1	--
CTCF	EMILIN1	10664	11117	Marbach2016	1	--
CTCF	HABP4	10664	22927	Marbach2016	1	--
CTCF	TAF5	10664	6877	Marbach2016	1	--
CTCF	HIST1H2BE	10664	8344	Marbach2016	1	--
CTCF	CYP4V2	10664	285440	ENCODE,Marbach2016	2	DEG
PWP1	CCT2	11137	10576	ITFP	1	--
CTCF	HEBP2	10664	23593	Marbach2016	1	--
CTCF	ARCN1	10664	372	Marbach2016	1	--
CTCF	MAPKAPK3	10664	7867	Marbach2016	1	--
CTCF	TPM1	10664	7168	Marbach2016	1	--
CTCF	GDAP2	10664	54834	ENCODE	1	--
CTCF	TEF	10664	7008	Marbach2016	1	--
CTCF	ENTPD4	10664	9583	Marbach2016	1	--
CTCF	SS18L2	10664	51188	ENCODE	1	--
CTCF	LYN	10664	4067	Marbach2016	1	DEG
CTCF	TIMM21	10664	29090	Marbach2016	1	--
CTCF	ZNF800	10664	168850	ENCODE	1	--
CTCF	RASSF1	10664	11186	Marbach2016	1	--
CTCF	ERLIN1	10664	10613	ENCODE	1	DEG
CTCF	HINFP	10664	25988	Marbach2016	1	--
PWP1	HELLS	11137	3070	ITFP	1	--
CTCF	POLI	10664	11201	ENCODE	1	--
CTCF	PIFO	10664	128344	Marbach2016	1	DEG
CTCF	ZBTB1	10664	22890	Marbach2016	1	DEG
CTCF	KHDRBS1	10664	10657	Marbach2016	1	--
CTCF	MTX3	10664	345778	ENCODE	1	--
CTCF	CRTC2	10664	200186	Marbach2016	1	--
CTCF	USP39	10664	10713	Marbach2016	1	--
CTCF	HACD3	10664	51495	Marbach2016	1	--
CTCF	VIPAS39	10664	63894	Marbach2016	1	--
CTCF	BUB1B	10664	701	Marbach2016	1	DEG
CTCF	SLC2A8	10664	29988	Marbach2016	1	DEG
CTCF	USP47	10664	55031	Marbach2016	1	--
CTCF	RRP1	10664	8568	Marbach2016	1	--
CTCF	ABCA3	10664	21	Marbach2016	1	--
CTCF	H2AFX	10664	3014	Marbach2016	1	--
CTCF	NUBP2	10664	10101	Marbach2016	1	--
CTCF	PMPCA	10664	23203	Marbach2016	1	--
CTCF	EAF1	10664	85403	Marbach2016	1	DEG
CTCF	CNPY3	10664	10695	Marbach2016	1	--
CTCF	ADCY7	10664	113	Marbach2016	1	DEG
CTCF	CDC5L	10664	988	Marbach2016	1	--
CTCF	CCR1	10664	1230	Marbach2016	1	--
CTCF	ENY2	10664	56943	Marbach2016	1	--
CTCF	CLK1	10664	1195	ENCODE	1	--
CTCF	SIRT7	10664	51547	Marbach2016	1	--
CTCF	DOLPP1	10664	57171	Marbach2016	1	--
UTP18	CHCHD1	51096	118487	ITFP	1	DEG
CTCF	MLKL	10664	197259	Marbach2016	1	--
CTCF	HIF1AN	10664	55662	Marbach2016	1	--
CTCF	CAPS	10664	828	Marbach2016	1	--
CTCF	ZKSCAN2	10664	342357	Marbach2016	1	--
CTCF	MRPS27	10664	23107	ENCODE	1	--
CTCF	TMEM43	10664	79188	ENCODE	1	--
UTP18	HPS3	51096	84343	ITFP	1	DEG
CTCF	NLRX1	10664	79671	Marbach2016	1	--
CTCF	AKAP10	10664	11216	ENCODE	1	--
CTCF	INPP5E	10664	56623	Marbach2016	1	--
CTCF	HINT3	10664	135114	Marbach2016	1	DEG
CTCF	MECP2	10664	4204	Neph2012	1	--
CTCF	PLPP2	10664	8612	Marbach2016	1	--
CTCF	HIST1H2AC	10664	8334	Marbach2016	1	DEG
CTCF	TUBA1B	10664	10376	Marbach2016	1	--
CTCF	VCPIP1	10664	80124	ENCODE	1	--
PWP1	RANBP1	11137	5902	ITFP	1	--
CTCF	CDC37	10664	11140	ENCODE,Marbach2016	2	--
CTCF	RAB1B	10664	81876	Marbach2016	1	--
CTCF	SDHAF4	10664	135154	Marbach2016	1	--
CTCF	DBN1	10664	1627	ENCODE	1	--
CTCF	ANP32A	10664	8125	Marbach2016	1	--
CTCF	NECTIN2	10664	5819	Marbach2016	1	--
PWP1	ACBD6	11137	84320	ITFP	1	DEG
CTCF	QPCTL	10664	54814	Marbach2016	1	--
CTCF	SARS	10664	6301	Marbach2016	1	--
CTCF	ABRAXAS2	10664	23172	Marbach2016	1	--
CTCF	LRRC75A	10664	388341	Marbach2016	1	--
CTCF	ZNF319	10664	57567	Marbach2016	1	DEG
CTCF	STX12	10664	23673	Marbach2016	1	--
CTCF	GFER	10664	2671	Marbach2016	1	--
CTCF	TFDP1	10664	7027	Neph2012	1	--
CTCF	DNMT1	10664	1786	Marbach2016	1	--
CTCF	PHACTR4	10664	65979	Marbach2016	1	--
CTCF	MEF2D	10664	4209	Marbach2016	1	--
CTCF	NOTCH1	10664	4851	Marbach2016	1	--
CTCF	ATF4	10664	468	Neph2012,ENCODE	2	--
CLIP1	SKP1	6249	6500	ITFP	1	--
CTCF	CREBRF	10664	153222	Marbach2016	1	--
CTCF	TAF8	10664	129685	Marbach2016	1	--
CTCF	TAF4	10664	6874	ENCODE	1	--
CTCF	UNC50	10664	25972	Marbach2016	1	--
CTCF	SH2D3C	10664	10044	Marbach2016	1	--
CTCF	GAS2L1	10664	10634	Marbach2016	1	DEG
CTCF	YIPF2	10664	78992	ENCODE,Marbach2016	2	--
CTCF	MYH10	10664	4628	Marbach2016	1	--
CTCF	TRAPPC1	10664	58485	Marbach2016	1	--
CTCF	SLC31A1	10664	1317	Marbach2016	1	--
CTCF	CISH	10664	1154	Marbach2016	1	DEG
CTCF	TATDN2	10664	9797	Marbach2016	1	--
CTCF	ATG3	10664	64422	Marbach2016	1	--
CTCF	CCDC159	10664	126075	ENCODE	1	--
CTCF	CCN1	10664	3491	Marbach2016	1	--
CTCF	FAM214A	10664	56204	ENCODE,Marbach2016	2	--
CTCF	RHOBTB2	10664	23221	ENCODE,Marbach2016	2	--
CTCF	TMEM159	10664	57146	Marbach2016	1	DEG
CTCF	CBL	10664	867	Marbach2016	1	--
CTCF	HLA-DPA1	10664	3113	Marbach2016	1	--
CTCF	ATG16L1	10664	55054	Marbach2016	1	--
CTCF	PRPF8	10664	10594	ENCODE,Marbach2016	2	--
CTCF	MRPL11	10664	65003	Marbach2016	1	--
CTCF	RPA1	10664	6117	Marbach2016	1	DEG
UTP18	LSM11	51096	134353	ITFP	1	--
CTCF	ZNF268	10664	10795	ENCODE,Marbach2016	2	--
CTCF	TMEM214	10664	54867	Marbach2016	1	--
CTCF	SNRPD2	10664	6633	Marbach2016	1	DEG
CTCF	FOXP4	10664	116113	Marbach2016	1	--
CTCF	DCLRE1C	10664	64421	Marbach2016	1	--
CTCF	G6PC3	10664	92579	Marbach2016	1	DEG
CTCF	RSF1	10664	51773	Marbach2016	1	--
CTCF	CEP89	10664	84902	Marbach2016	1	--
CTCF	HLA-DQB1	10664	3119	Marbach2016	1	--
CTCF	STARD10	10664	10809	Marbach2016	1	--
CTCF	ABCF1	10664	23	Marbach2016	1	--
CTCF	PARP15	10664	165631	Marbach2016	1	DEG
CTCF	SENP3	10664	26168	Marbach2016	1	--
CTCF	CCDC121	10664	79635	Marbach2016	1	--
CTCF	PPARGC1B	10664	133522	Marbach2016	1	--
CTCF	ACAP1	10664	9744	Marbach2016	1	--
CTCF	AL590822.2	10664	NA	Marbach2016	1	--
CTCF	AP2B1	10664	163	Marbach2016	1	DEG
CTCF	MARCKSL1	10664	65108	Marbach2016	1	--
CTCF	SAMD11	10664	148398	ENCODE,Marbach2016	2	--
CTCF	ZNF25	10664	219749	Marbach2016	1	--
CLIP1	PATJ	6249	10207	ITFP	1	DEG
CTCF	HSPA1B	10664	3304	ENCODE	1	--
CTCF	MBD2	10664	8932	ENCODE	1	DEG
CTCF	CCND3	10664	896	Marbach2016	1	--
MYO1C	PSMB8	4641	5696	ITFP	1	--
CTCF	CRIM1	10664	51232	Marbach2016	1	--
CTCF	HSCB	10664	150274	ENCODE,Marbach2016	2	--
CTCF	DDX17	10664	10521	Marbach2016	1	--
CTCF	FUT10	10664	84750	Marbach2016	1	--
CTCF	ENOX2	10664	10495	Marbach2016	1	--
CTCF	TMEM88	10664	92162	Marbach2016	1	--
UTP18	EXOSC2	51096	23404	ITFP	1	--
CTCF	ACSBG2	10664	81616	Marbach2016	1	--
CTCF	MYC	10664	4609	TTRUST2	1	--
CTCF	MAN1B1	10664	11253	Marbach2016	1	DEG
CTCF	SNX18	10664	112574	Marbach2016	1	DEG
CTCF	ARF3	10664	377	Marbach2016	1	--
CTCF	ATP1A4	10664	480	Marbach2016	1	--
CTCF	ASS1	10664	445	Marbach2016	1	--
CTCF	GLIS3	10664	169792	Marbach2016	1	DEG
CTCF	CBFB	10664	865	Marbach2016	1	DEG
PWP1	CDCA5	11137	113130	ITFP	1	--
CTCF	IFT46	10664	56912	Marbach2016	1	--
CTCF	TRIM3	10664	10612	ENCODE	1	--
CTCF	CAD	10664	790	Marbach2016	1	--
CTCF	MAPKAPK2	10664	9261	Marbach2016	1	DEG
CTCF	PTP4A2	10664	8073	Marbach2016	1	--
CTCF	SSBP1	10664	6742	ENCODE	1	--
CTCF	DST	10664	667	Marbach2016	1	--
CTCF	BBS1	10664	582	Marbach2016	1	--
UTP18	NOL11	51096	25926	ITFP	1	--
CTCF	SLC9A8	10664	23315	Marbach2016	1	--
UTP18	RPS14	51096	6208	ITFP	1	DEG
CTCF	MYPOP	10664	339344	Marbach2016	1	--
CTCF	ARL16	10664	339231	Marbach2016	1	DEG
CTCF	ODC1	10664	4953	Marbach2016	1	--
CTCF	HUWE1	10664	10075	ENCODE	1	--
CTCF	PACS1	10664	55690	Marbach2016	1	DEG
CTCF	ILF3-DT	10664	147727	ENCODE	1	--
CTCF	BRD2	10664	6046	Marbach2016	1	--
CTCF	C15orf48	10664	84419	Marbach2016	1	--
CTCF	IQCB1	10664	9657	Marbach2016	1	--
CTCF	SLC35D2	10664	11046	Marbach2016	1	--
CTCF	TMEM266	10664	123591	ENCODE	1	--
CTCF	HIST1H4B	10664	8366	Marbach2016	1	--
CTCF	PTX3	10664	5806	Marbach2016	1	--
DDX41	CDK4	51428	1019	ITFP	1	--
CTCF	EVL	10664	51466	Marbach2016	1	DEG
CTCF	H19	10664	283120	TTRUST2	1	DEG
CTCF	TRNAU1AP	10664	54952	ENCODE,Marbach2016	2	--
CTCF	MRPL38	10664	64978	Marbach2016	1	--
PWP1	GNAI3	11137	2773	ITFP	1	DEG
CTCF	VSIR	10664	64115	Marbach2016	1	--
CTCF	C1QTNF6	10664	114904	ENCODE	1	--
CTCF	PAK2	10664	5062	Marbach2016	1	--
CTCF	AFF4	10664	27125	ENCODE,Marbach2016	2	--
CTCF	DHRS3	10664	9249	Marbach2016	1	--
CTCF	PLEKHO1	10664	51177	Marbach2016	1	--
CTCF	REEP4	10664	80346	Marbach2016	1	--
CTCF	IGF2R	10664	3482	Marbach2016	1	DEG
CTCF	CASK	10664	8573	Marbach2016	1	--
CTCF	CTSK	10664	1513	Marbach2016	1	DEG
CTCF	B3GNT9	10664	84752	Marbach2016	1	--
CTCF	SPATA5L1	10664	79029	Marbach2016	1	--
CTCF	CHMP7	10664	91782	ENCODE	1	--
CTCF	AP000974.1	10664	NA	Marbach2016	1	--
CTCF	C9orf78	10664	51759	Marbach2016	1	--
CTCF	SLC20A2	10664	6575	Marbach2016	1	--
CTCF	MARCH3	10664	115123	Marbach2016	1	--
CTCF	CARD19	10664	84270	Marbach2016	1	--
CTCF	PALM2-AKAP2	10664	445815	ENCODE,Marbach2016	2	--
CTCF	TSPAN17	10664	26262	Marbach2016	1	--
CTCF	DNTTIP2	10664	30836	Marbach2016	1	--
CTCF	ZNRF1	10664	84937	Marbach2016	1	DEG
CTCF	SRSF5	10664	6430	ENCODE	1	DEG
CTCF	MINDY1	10664	55793	Marbach2016	1	--
CTCF	ELP6	10664	54859	Marbach2016	1	--
CTCF	PAXX	10664	286257	Marbach2016	1	--
CTCF	ZNF335	10664	63925	Marbach2016	1	--
CTCF	E2F2	10664	1870	Neph2012	1	--
CTCF	SYBU	10664	55638	Marbach2016	1	--
CTCF	EIF3K	10664	27335	ENCODE	1	--
CTCF	SAFB2	10664	9667	Marbach2016	1	--
CTCF	COPS8	10664	10920	Marbach2016	1	--
CTCF	REEP5	10664	7905	ENCODE	1	--
CTCF	GBE1	10664	2632	Marbach2016	1	DEG
CTCF	KDM7A	10664	80853	ENCODE	1	--
UTP18	PCMTD1	51096	115294	ITFP	1	--
PWP1	SPAG5	11137	10615	ITFP	1	--
CLIP1	MCM7	6249	4176	ITFP	1	--
CTCF	AP4B1	10664	10717	Marbach2016	1	--
UTP18	SENP1	51096	29843	ITFP	1	--
CTCF	RENBP	10664	5973	ENCODE	1	--
CTCF	FAM104A	10664	84923	Marbach2016	1	--
CTCF	ADAMTS14	10664	140766	Marbach2016	1	--
CTCF	HLA-DMA	10664	3108	Marbach2016	1	--
CTCF	DYRK1B	10664	9149	Marbach2016	1	--
CTCF	SNCA	10664	6622	Marbach2016	1	--
CTCF	CSPP1	10664	79848	Marbach2016	1	--
CTCF	NIPSNAP2	10664	2631	Marbach2016	1	DEG
CTCF	RPUSD4	10664	84881	Marbach2016	1	--
CTCF	KLF6	10664	1316	Marbach2016	1	--
CTCF	SEC22C	10664	9117	ENCODE	1	DEG
CTCF	ARID3B	10664	10620	Marbach2016	1	DEG
CTCF	MDC1	10664	9656	Marbach2016	1	--
CTCF	FAM189B	10664	10712	ENCODE	1	--
CTCF	PLEKHG3	10664	26030	Marbach2016	1	--
CTCF	GINS3	10664	64785	Marbach2016	1	--
CTCF	USP32	10664	84669	Marbach2016	1	--
CTCF	MELK	10664	9833	Marbach2016	1	DEG
CTCF	GPSM1	10664	26086	Marbach2016	1	--
CTCF	CCDC28B	10664	79140	Marbach2016	1	--
CTCF	PRPF6	10664	24148	Marbach2016	1	--
CTCF	MND1	10664	84057	Marbach2016	1	--
CTCF	CENPB	10664	1059	Marbach2016	1	--
CTCF	RAB20	10664	55647	Marbach2016	1	--
CTCF	ZNF607	10664	84775	Marbach2016	1	--
CTCF	DHTKD1	10664	55526	Marbach2016	1	--
CTCF	PRR11	10664	55771	Marbach2016	1	--
CTCF	NUF2	10664	83540	ENCODE	1	--
CTCF	B9D2	10664	80776	ENCODE	1	--
CTCF	RAP2C	10664	57826	Marbach2016	1	DEG
CTCF	SF3A3	10664	10946	Marbach2016	1	--
CTCF	CTSF	10664	8722	Marbach2016	1	--
CTCF	TRIM65	10664	201292	Marbach2016	1	--
CTCF	EIF3I	10664	8668	Marbach2016	1	--
CTCF	MMRN1	10664	22915	Marbach2016	1	--
CTCF	PLEKHG4	10664	25894	Marbach2016	1	--
CTCF	NOL7	10664	51406	Marbach2016	1	--
CTCF	FRG1	10664	2483	Marbach2016	1	--
CTCF	PRKCZ	10664	5590	Marbach2016	1	--
CTCF	NOSIP	10664	51070	Marbach2016	1	--
CTCF	SDR39U1	10664	56948	Marbach2016	1	--
CTCF	CNST	10664	163882	Marbach2016	1	--
DHX37	ATAD3B	57647	83858	ITFP	1	--
CTCF	MAPK8	10664	5599	ENCODE,Marbach2016	2	DEG
CTCF	PCMTD2	10664	55251	ENCODE	1	--
CTCF	PGPEP1	10664	54858	Marbach2016	1	--
CTCF	CYP1B1	10664	1545	Marbach2016	1	--
UTP18	CNOT1	51096	23019	ITFP	1	--
CTCF	GTF3C2	10664	2976	Marbach2016	1	--
CTCF	FAM118A	10664	55007	ENCODE	1	DEG
CTCF	ARHGEF1	10664	9138	Marbach2016	1	--
CTCF	USP10	10664	9100	Marbach2016	1	--
CTCF	TFAP2C	10664	7022	Neph2012,ENCODE	2	--
CTCF	RAP1GAP	10664	5909	Marbach2016	1	--
CTCF	ARNT	10664	405	Neph2012,Marbach2016	2	--
CTCF	TM2D3	10664	80213	Marbach2016	1	DEG
CTCF	IGF1	10664	3479	Marbach2016	1	--
CTCF	TYK2	10664	7297	Marbach2016	1	--
CTCF	GPATCH3	10664	63906	Marbach2016	1	--
CTCF	TUBA1C	10664	84790	Marbach2016	1	--
CTCF	RRP9	10664	9136	Marbach2016	1	--
CTCF	CCDC3	10664	83643	ENCODE	1	--
CTCF	PML	10664	5371	Marbach2016	1	--
CTCF	SNX19	10664	399979	Marbach2016	1	--
CTCF	ALYREF	10664	10189	Marbach2016	1	--
CTCF	RAP2B	10664	5912	Marbach2016	1	--
CTCF	TMEM147	10664	10430	Marbach2016	1	--
CTCF	ZNF664	10664	144348	Marbach2016	1	--
UTP18	RIC1	51096	57589	ITFP	1	--
RFC1	TRA2B	5981	6434	ITFP	1	--
CTCF	HERC5	10664	51191	Marbach2016	1	--
CTCF	RFC3	10664	5983	Marbach2016	1	--
CLIP1	HNRNPC	6249	3183	ITFP	1	DEG
CTCF	ATXN7L3	10664	56970	Marbach2016	1	--
CTCF	DNAJC21	10664	134218	ENCODE	1	--
CTCF	SAR1A	10664	56681	Marbach2016	1	--
CTCF	IDS	10664	3423	Marbach2016	1	--
CTCF	NOL4L	10664	140688	ENCODE	1	--
CTCF	C7orf50	10664	84310	ENCODE,Marbach2016	2	DEG
CTCF	KATNBL1	10664	79768	Marbach2016	1	--
CTCF	DRAP1	10664	10589	ENCODE,Marbach2016	2	--
CTCF	GPR107	10664	57720	Marbach2016	1	--
CTCF	MAPK1IP1L	10664	93487	Marbach2016	1	--
CTCF	ARHGEF15	10664	22899	Marbach2016	1	DEG
CTCF	HIST1H4E	10664	8367	Marbach2016	1	--
CTCF	WASF1	10664	8936	Marbach2016	1	--
CTCF	RUFY3	10664	22902	ENCODE	1	--
CTCF	PAF1	10664	54623	Marbach2016	1	--
CTCF	ZDHHC24	10664	254359	Marbach2016	1	DEG
CTCF	ZNF814	10664	730051	Marbach2016	1	--
CTCF	TMEM234	10664	56063	Marbach2016	1	--
UTP18	H2AFZ	51096	3015	ITFP	1	DEG
CTCF	HSPA2	10664	3306	Marbach2016	1	DEG
CTCF	DNASE2	10664	1777	Marbach2016	1	DEG
CTCF	EIF3D	10664	8664	Marbach2016	1	--
PWP1	ORC5	11137	5001	ITFP	1	--
CTCF	APOL2	10664	23780	Marbach2016	1	--
CTCF	TLK1	10664	9874	Marbach2016	1	--
CTCF	AKTIP	10664	64400	Marbach2016	1	--
CTCF	ADSS	10664	159	Marbach2016	1	--
UTP18	ZC3H8	51096	84524	ITFP	1	--
CTCF	NCOA5	10664	57727	ENCODE	1	--
CTCF	METTL2B	10664	55798	ENCODE	1	--
CTCF	ST13	10664	6767	Marbach2016	1	DEG
CTCF	BLOC1S3	10664	388552	Marbach2016	1	--
CTCF	DCLRE1B	10664	64858	Marbach2016	1	--
CTCF	SLA	10664	6503	Marbach2016	1	--
CTCF	ERBIN	10664	55914	ENCODE	1	--
CTCF	STARD8	10664	9754	Marbach2016	1	--
CTCF	TENT5B	10664	115572	Marbach2016	1	--
CTCF	RXRB	10664	6257	Marbach2016	1	--
CTCF	PANK2	10664	80025	Marbach2016	1	--
CTCF	PHPT1	10664	29085	Marbach2016	1	--
CTCF	NDUFAB1	10664	4706	Marbach2016	1	--
PWP1	CDC20	11137	991	ITFP	1	--
CTCF	ZBTB7C	10664	201501	ENCODE	1	--
CTCF	SH3PXD2B	10664	285590	Marbach2016	1	DEG
CTCF	EEF1AKMT2	10664	399818	Marbach2016	1	--
CLIP1	TDP1	6249	55775	ITFP	1	DEG
CTCF	PDCD4	10664	27250	Marbach2016	1	DEG
CTCF	RRM2	10664	6241	Marbach2016	1	--
CTCF	SLIT3	10664	6586	Marbach2016	1	DEG
CTCF	TNIP2	10664	79155	Marbach2016	1	DEG
CTCF	FAM50A	10664	9130	Marbach2016	1	--
CTCF	ATL2	10664	64225	Marbach2016	1	DEG
PWP1	CDCA8	11137	55143	ITFP	1	--
CTCF	STX1A	10664	6804	ENCODE	1	--
CTCF	ATP6V1C2	10664	245973	Marbach2016	1	DEG
UTP18	SNRPA1	51096	6627	ITFP	1	--
CTCF	ZNF175	10664	7728	Marbach2016	1	DEG
CTCF	EIF4G3	10664	8672	Marbach2016	1	--
PWP1	FOXM1	11137	2305	ITFP	1	--
CTCF	RABEP2	10664	79874	Marbach2016	1	--
PWP1	TXNDC12	11137	51060	ITFP	1	DEG
CTCF	ZNRD1	10664	30834	ENCODE	1	--
CTCF	COMMD10	10664	51397	Marbach2016	1	--
CTCF	TBRG4	10664	9238	ENCODE	1	--
CTCF	ARHGAP10	10664	79658	ENCODE	1	--
CTCF	MED9	10664	55090	Marbach2016	1	--
CTCF	AMIGO1	10664	57463	Marbach2016	1	--
CTCF	HFE	10664	3077	Marbach2016	1	--
CTCF	FADS3	10664	3995	Marbach2016	1	--
CTCF	GON7	10664	84520	Marbach2016	1	--
CTCF	VEZT	10664	55591	Marbach2016	1	--
CTCF	PEF1	10664	553115	Marbach2016	1	--
CTCF	TMEM63B	10664	55362	Marbach2016	1	--
CTCF	COBLL1	10664	22837	Marbach2016	1	--
CTCF	CD48	10664	962	Marbach2016	1	--
CTCF	ANKS1A	10664	23294	Marbach2016	1	--
PWP1	TIPIN	11137	54962	ITFP	1	--
CTCF	LAMB3	10664	3914	Marbach2016	1	--
CTCF	STX8	10664	9482	Marbach2016	1	--
CTCF	CCDC6	10664	8030	Marbach2016	1	--
CTCF	OTULINL	10664	54491	Marbach2016	1	--
CTCF	TGFBR3L	10664	100507588	Marbach2016	1	--
CTCF	IGBP1	10664	3476	Marbach2016	1	DEG
CTCF	CD3EAP	10664	10849	Marbach2016	1	--
CTCF	ALG9	10664	79796	Marbach2016	1	--
CTCF	PDIA5	10664	10954	Marbach2016	1	DEG
CTCF	MTFMT	10664	123263	Marbach2016	1	--
CTCF	LGI4	10664	163175	Marbach2016	1	DEG
CTCF	ANXA2	10664	302	ENCODE	1	--
CTCF	SELENOS	10664	55829	Marbach2016	1	--
CTCF	SOGA1	10664	140710	ENCODE	1	--
CTCF	PRPF18	10664	8559	Marbach2016	1	--
CTCF	GSTZ1	10664	2954	Marbach2016	1	DEG
CTCF	ARL15	10664	54622	ENCODE	1	--
CTCF	PEMT	10664	10400	Marbach2016	1	--
CTCF	NRBP1	10664	29959	Marbach2016	1	DEG
CTCF	ZSCAN22	10664	342945	ENCODE	1	--
CTCF	ZNF146	10664	7705	ENCODE	1	--
CTCF	UBR7	10664	55148	Marbach2016	1	--
CTCF	AHNAK	10664	79026	Marbach2016	1	DEG
CTCF	PRKAG1	10664	5571	Marbach2016	1	--
CTCF	BCL2L1	10664	598	ENCODE,Marbach2016	2	--
CTCF	CRISPLD2	10664	83716	Marbach2016	1	--
CTCF	MCM2	10664	4171	Marbach2016	1	--
CTCF	E4F1	10664	1877	Neph2012,Marbach2016	2	--
PWP1	SRSF7	11137	6432	ITFP	1	--
PWP1	SNRPA1	11137	6627	ITFP	1	--
UTP18	EIF2S1	51096	1965	ITFP	1	--
CTCF	DBP	10664	1628	Marbach2016	1	--
CTCF	ICAM3	10664	3385	Marbach2016	1	--
CTCF	GTPBP1	10664	9567	ENCODE,Marbach2016	2	--
CTCF	POLR3GL	10664	84265	Marbach2016	1	--
CTCF	DDX6	10664	1656	Marbach2016	1	--
CTCF	PIGZ	10664	80235	Marbach2016	1	--
CTCF	IQCC	10664	55721	Marbach2016	1	--
CTCF	STK3	10664	6788	Marbach2016	1	--
CTCF	ZDHHC7	10664	55625	Marbach2016	1	--
CTCF	MIER1	10664	57708	Marbach2016	1	--
CTCF	ADRM1	10664	11047	Marbach2016	1	--
CTCF	TEN1	10664	100134934	Marbach2016	1	--
CTCF	SIK1B	10664	102724428	Marbach2016	1	--
CTCF	ZNF767P	10664	79970	ENCODE	1	--
CTCF	BRK1	10664	55845	ENCODE,Marbach2016	2	--
UTP18	NXT1	51096	29107	ITFP	1	--
CTCF	FAM3C	10664	10447	ENCODE,Marbach2016	2	--
CTCF	COL17A1	10664	1308	Marbach2016	1	DEG
CTCF	LZTS2	10664	84445	Marbach2016	1	--
CTCF	TMEM101	10664	84336	Marbach2016	1	DEG
CTCF	CATSPERG	10664	57828	Marbach2016	1	--
CTCF	SSU72	10664	29101	Marbach2016	1	--
CTCF	ZDHHC16	10664	84287	ENCODE	1	--
CTCF	TOR2A	10664	27433	ENCODE,Marbach2016	2	--
CTCF	SPR	10664	6697	ENCODE	1	--
CTCF	TTC5	10664	91875	Marbach2016	1	--
CTCF	ZNF621	10664	285268	ENCODE	1	--
CTCF	TSSC4	10664	10078	Marbach2016	1	--
CTCF	MYDGF	10664	56005	Marbach2016	1	--
CTCF	ABCD3	10664	5825	Marbach2016	1	DEG
CTCF	NDUFV3	10664	4731	Marbach2016	1	--
CTCF	PPM1G	10664	5496	Marbach2016	1	--
CTCF	COG8	10664	84342	ENCODE	1	--
CTCF	PFKFB3	10664	5209	Marbach2016	1	--
CTCF	FKBP11	10664	51303	Marbach2016	1	--
CTCF	XPNPEP3	10664	63929	ENCODE,Marbach2016	2	--
CTCF	RTN2	10664	6253	Marbach2016	1	--
CTCF	C10orf95	10664	79946	ENCODE	1	--
CTCF	RPL38	10664	6169	Marbach2016	1	DEG
CTCF	SMC3	10664	9126	Marbach2016	1	--
CTCF	METAP1	10664	23173	Marbach2016	1	--
CTCF	RPS8	10664	6202	Marbach2016	1	DEG
CTCF	FLOT1	10664	10211	Marbach2016	1	--
CTCF	RPL10A	10664	4736	Marbach2016	1	DEG
CTCF	FAF2	10664	23197	Marbach2016	1	--
CTCF	NELFE	10664	7936	ENCODE	1	--
CTCF	COQ10B	10664	80219	Marbach2016	1	--
CTCF	LXN	10664	56925	Marbach2016	1	--
CTCF	RP9P	10664	441212	ENCODE	1	--
CTCF	RAB40C	10664	57799	Marbach2016	1	--
CTCF	SYNGAP1	10664	8831	Marbach2016	1	--
CTCF	NAA40	10664	79829	Marbach2016	1	--
CTCF	PHC3	10664	80012	ENCODE	1	--
CTCF	NSD2	10664	7468	ENCODE	1	--
CTCF	TRAPPC9	10664	83696	ENCODE,Marbach2016	2	--
CTCF	PRAG1	10664	157285	Marbach2016	1	--
CTCF	USP22	10664	23326	ENCODE	1	--
PWP1	COA6	11137	388753	ITFP	1	--
CTCF	PHLDA3	10664	23612	Marbach2016	1	--
CTCF	MMP15	10664	4324	Marbach2016	1	DEG
CTCF	FRMD4B	10664	23150	Marbach2016	1	--
CTCF	FADS1	10664	3992	ENCODE,Marbach2016	2	--
CTCF	CASKIN2	10664	57513	Marbach2016	1	--
CTCF	RAB2B	10664	84932	Marbach2016	1	--
CTCF	KIAA0355	10664	9710	Marbach2016	1	--
CTCF	SUSD6	10664	9766	Marbach2016	1	DEG
CTCF	LHPP	10664	64077	Marbach2016	1	--
CTCF	ARHGAP29	10664	9411	Marbach2016	1	--
CTCF	HLA-E	10664	3133	Marbach2016	1	--
CTCF	CXXC5	10664	51523	Marbach2016	1	--
CTCF	GKN1	10664	56287	Marbach2016	1	--
CTCF	GMFG	10664	9535	Marbach2016	1	--
CTCF	ARPC5L	10664	81873	ENCODE	1	--
UTP18	MPHOSPH9	51096	10198	ITFP	1	--
UTP18	NUP88	51096	4927	ITFP	1	DEG
CTCF	EIF2S1	10664	1965	Marbach2016	1	--
CTCF	NUP160	10664	23279	Marbach2016	1	--
CTCF	ANTXR1	10664	84168	Marbach2016	1	DEG
CTCF	MEA1	10664	4201	Marbach2016	1	--
CTCF	ZNRF3	10664	84133	Marbach2016	1	--
CTCF	SAAL1	10664	113174	Marbach2016	1	--
CTCF	ABLIM3	10664	22885	Marbach2016	1	--
CTCF	DHDDS	10664	79947	Marbach2016	1	--
CTCF	PTPN1	10664	5770	Marbach2016	1	--
CTCF	CLTB	10664	1212	Marbach2016	1	--
CTCF	CCNF	10664	899	Marbach2016	1	--
CTCF	ZRANB2	10664	9406	Marbach2016	1	--
CTCF	INPP5K	10664	51763	Marbach2016	1	--
CTCF	FOXP1	10664	27086	Neph2012	1	--
CTCF	SOBP	10664	55084	Marbach2016	1	--
CLIP1	PCNA	6249	5111	ITFP	1	--
CTCF	CDC23	10664	8697	Marbach2016	1	--
CTCF	SENP8	10664	123228	Marbach2016	1	--
CTCF	INIP	10664	58493	Marbach2016	1	--
CTCF	PHYHIP	10664	9796	Marbach2016	1	DEG
CTCF	RNASEH2C	10664	84153	Marbach2016	1	DEG
CTCF	MIEN1	10664	84299	Marbach2016	1	--
UTP18	SEPSECS	51096	51091	ITFP	1	--
CTCF	PARD6B	10664	84612	Marbach2016	1	DEG
CTCF	ATM	10664	472	Marbach2016	1	--
CTCF	TAX1BP3	10664	30851	Marbach2016	1	--
CTCF	C3orf33	10664	285315	Marbach2016	1	--
CTCF	UBE2Q1	10664	55585	Marbach2016	1	--
CTCF	FUZ	10664	80199	Marbach2016	1	--
CTCF	NEIL2	10664	252969	Marbach2016	1	--
CTCF	CADM1	10664	23705	ENCODE,Marbach2016	2	--
CTCF	DPP7	10664	29952	Marbach2016	1	DEG
CTCF	ZNF217	10664	7764	Marbach2016	1	--
CTCF	HBEGF	10664	1839	Marbach2016	1	--
UTP18	SFPQ	51096	6421	ITFP	1	--
CTCF	KIF3A	10664	11127	Marbach2016	1	--
CTCF	TRAM2	10664	9697	Marbach2016	1	--
CTCF	ZSWIM3	10664	140831	ENCODE	1	--
CTCF	TMEM254	10664	80195	Marbach2016	1	--
CTCF	UVRAG	10664	7405	Marbach2016	1	--
CTCF	TMEM220	10664	388335	Marbach2016	1	--
CTCF	KIAA0319L	10664	79932	Marbach2016	1	--
CTCF	TBCB	10664	1155	Marbach2016	1	--
UTP18	VTA1	51096	51534	ITFP	1	--
CTCF	RWDD3	10664	25950	Marbach2016	1	--
CTCF	COPA	10664	1314	Marbach2016	1	--
CTCF	RPA2	10664	6118	Marbach2016	1	--
CTCF	KDM4B	10664	23030	Marbach2016	1	--
CTCF	OTULIN	10664	90268	ENCODE,Marbach2016	2	--
CTCF	UBE2D3	10664	7323	Marbach2016	1	--
CTCF	GAK	10664	2580	ENCODE	1	--
CTCF	MRPL23	10664	6150	Marbach2016	1	--
CTCF	EYA3	10664	2140	Marbach2016	1	--
CTCF	ING2	10664	3622	Marbach2016	1	--
CTCF	CPNE1	10664	8904	Marbach2016	1	DEG
CTCF	MALSU1	10664	115416	Marbach2016	1	--
CTCF	HAUS7	10664	55559	Marbach2016	1	DEG
CTCF	GTF2F1	10664	2962	Marbach2016	1	--
CTCF	MTX2	10664	10651	Marbach2016	1	--
CTCF	FAM136A	10664	84908	Marbach2016	1	--
CTCF	MTMR6	10664	9107	Marbach2016	1	DEG
CTCF	SHOC2	10664	8036	Marbach2016	1	--
CTCF	FAM214B	10664	80256	Marbach2016	1	--
TUT4	MED13	23318	9969	ITFP	1	--
CTCF	COL21A1	10664	81578	Marbach2016	1	--
CTCF	SPPL2B	10664	56928	ENCODE	1	--
CTCF	PRSS12	10664	8492	Marbach2016	1	DEG
CTCF	HRCT1	10664	646962	Marbach2016	1	--
CTCF	EIF3A	10664	8661	ENCODE	1	--
CTCF	BSDC1	10664	55108	Marbach2016	1	--
CTCF	FICD	10664	11153	Marbach2016	1	--
CTCF	TM9SF4	10664	9777	Marbach2016	1	--
CTCF	CBS	10664	875	Marbach2016	1	--
CLIP1	DDX39A	6249	10212	ITFP	1	--
CTCF	SLC6A17	10664	388662	Marbach2016	1	DEG
CTCF	SRP9P1	10664	653226	Marbach2016	1	--
CTCF	APOL3	10664	80833	Marbach2016	1	--
CTCF	VASP	10664	7408	Marbach2016	1	--
CLIP1	BUB3	6249	9184	ITFP	1	--
CTCF	MSANTD2	10664	79684	Marbach2016	1	--
CTCF	NCBP2	10664	22916	Marbach2016	1	--
CTCF	WIPF2	10664	147179	ENCODE,Marbach2016	2	DEG
CTCF	STX16	10664	8675	ENCODE	1	--
CTCF	ZNF780A	10664	284323	Marbach2016	1	--
CTCF	MTHFD1L	10664	25902	Marbach2016	1	DEG
CTCF	GSTM3	10664	2947	Marbach2016	1	DEG
CTCF	PHF20	10664	51230	Marbach2016	1	--
CTCF	GPN1	10664	11321	Marbach2016	1	--
CTCF	PHF1	10664	5252	Marbach2016	1	--
CTCF	PSMC1	10664	5700	Marbach2016	1	--
CTCF	STIP1	10664	10963	Marbach2016	1	--
CTCF	NFYA	10664	4800	Marbach2016	1	--
CTCF	FXR2	10664	9513	Marbach2016	1	--
CTCF	XPNPEP2	10664	7512	Marbach2016	1	--
LMO7	CADM3	4008	57863	ITFP	1	DEG
CTCF	SIRT5	10664	23408	Marbach2016	1	DEG
LMO7	ARHGDIB	4008	397	ITFP	1	--
CTCF	GMPR2	10664	51292	Marbach2016	1	--
CTCF	TSC22D4	10664	81628	ENCODE	1	--
CTCF	SFSWAP	10664	6433	Marbach2016	1	--
CTCF	SERPINF1	10664	5176	Marbach2016	1	--
PWP1	ISG20L2	11137	81875	ITFP	1	--
CTCF	ADIPOR2	10664	79602	Marbach2016	1	DEG
CTCF	IGF2	10664	3481	TTRUST2,Marbach2016	2	--
CTCF	CARM1	10664	10498	Marbach2016	1	--
CTCF	RPS2	10664	6187	Marbach2016	1	--
CTCF	E2F6	10664	1876	Neph2012	1	--
CTCF	GLRX5	10664	51218	Marbach2016	1	--
CTCF	APOBEC3G	10664	60489	Marbach2016	1	--
CTCF	ALAD	10664	210	Marbach2016	1	--
CTCF	PITPNA	10664	5306	Marbach2016	1	--
CTCF	TRIM38	10664	10475	Marbach2016	1	--
CTCF	KDM3B	10664	51780	Marbach2016	1	--
CTCF	KSR1	10664	8844	Marbach2016	1	--
CTCF	MRPL44	10664	65080	ENCODE	1	--
CTCF	SIN3B	10664	23309	ENCODE	1	--
CTCF	PINK1	10664	65018	Marbach2016	1	--
CTCF	CCDC90B	10664	60492	Marbach2016	1	--
CTCF	DDX59	10664	83479	Marbach2016	1	--
CTCF	RIF1	10664	55183	Marbach2016	1	--
CTCF	SETD6	10664	79918	Marbach2016	1	--
CTCF	DONSON	10664	29980	Marbach2016	1	--
CTCF	VPS37C	10664	55048	Marbach2016	1	--
CTCF	LPGAT1	10664	9926	Marbach2016	1	--
CTCF	GNPTAB	10664	79158	Marbach2016	1	--
CTCF	TRIO	10664	7204	ENCODE,Marbach2016	2	--
CTCF	PEG10	10664	23089	Marbach2016	1	--
CTCF	MBOAT1	10664	154141	Marbach2016	1	--
CTCF	CCDC77	10664	84318	Marbach2016	1	--
CTCF	CRYAB	10664	1410	Marbach2016	1	--
CTCF	ILF2	10664	3608	Marbach2016	1	DEG
CTCF	TBX3	10664	6926	Marbach2016	1	--
CTCF	BCL9L	10664	283149	Marbach2016	1	--
CTCF	WDR18	10664	57418	Marbach2016	1	--
CTCF	GALNT18	10664	374378	Marbach2016	1	--
CTCF	TOE1	10664	114034	ENCODE	1	DEG
CTCF	TTC3	10664	7267	ENCODE,Marbach2016	2	--
CTCF	CD84	10664	8832	Marbach2016	1	DEG
CTCF	SCO1	10664	6341	Marbach2016	1	--
CTCF	HADHB	10664	3032	Marbach2016	1	--
CTCF	EIF2AK4	10664	440275	Marbach2016	1	--
CTCF	LMCD1	10664	29995	Marbach2016	1	DEG
CTCF	NPRL2	10664	10641	Marbach2016	1	--
CTCF	TMEM8B	10664	51754	Marbach2016	1	DEG
PWP1	PPIH	11137	10465	ITFP	1	--
CTCF	DPH7	10664	92715	Marbach2016	1	--
CTCF	GPAT4	10664	137964	Marbach2016	1	DEG
CTCF	ECI1	10664	1632	Marbach2016	1	--
CTCF	PPP1R37	10664	284352	Marbach2016	1	--
CTCF	PDCD11	10664	22984	ENCODE,Marbach2016	2	--
CTCF	ECE1	10664	1889	Marbach2016	1	--
CTCF	EIF2D	10664	1939	Marbach2016	1	--
CTCF	ACOT4	10664	122970	Marbach2016	1	DEG
CTCF	RGP1	10664	9827	Marbach2016	1	--
CTCF	NFATC4	10664	4776	Marbach2016	1	DEG
CTCF	FBXW5	10664	54461	Marbach2016	1	--
CTCF	LYRM9	10664	201229	ENCODE,Marbach2016	2	--
CTCF	OXNAD1	10664	92106	ENCODE	1	--
CTCF	HM13	10664	81502	Marbach2016	1	--
UTP18	HSPA14	51096	51182	ITFP	1	--
CTCF	MCM4	10664	4173	Marbach2016	1	--
CTCF	SORBS3	10664	10174	Marbach2016	1	DEG
CTCF	SLC35B2	10664	347734	Marbach2016	1	--
CTCF	PAN2	10664	9924	Marbach2016	1	--
CTCF	SWAP70	10664	23075	Marbach2016	1	DEG
CTCF	ARL8B	10664	55207	Marbach2016	1	--
CTCF	CKAP5	10664	9793	ENCODE	1	--
CTCF	RANBP1	10664	5902	ENCODE	1	--
CTCF	FAM32A	10664	26017	Marbach2016	1	--
CTCF	TNFRSF1A	10664	7132	ENCODE	1	--
CTCF	SRGAP3	10664	9901	Marbach2016	1	--
PWP1	KLHL42	11137	57542	ITFP	1	DEG
CTCF	CASQ1	10664	844	Marbach2016	1	--
CTCF	LSM7	10664	51690	ENCODE	1	--
CTCF	CEP72	10664	55722	ENCODE	1	DEG
CTCF	DLX5	10664	1749	Marbach2016	1	DEG
CTCF	LSM14A	10664	26065	Marbach2016	1	--
CTCF	EMC8	10664	10328	ENCODE,Marbach2016	2	--
CTCF	KHSRP	10664	8570	Marbach2016	1	--
CTCF	KYAT1	10664	883	Marbach2016	1	DEG
CTCF	TFAP4	10664	7023	Neph2012	1	--
CTCF	YY1	10664	7528	Neph2012,Marbach2016	2	--
CTCF	ASB6	10664	140459	Marbach2016	1	--
CTCF	CCNL1	10664	57018	Marbach2016	1	--
CTCF	PRUNE1	10664	58497	Marbach2016	1	--
CTCF	SLC4A1AP	10664	22950	Marbach2016	1	--
CTCF	POMGNT2	10664	84892	Marbach2016	1	--
CTCF	ATXN1	10664	6310	Marbach2016	1	--
CTCF	CFAP20	10664	29105	ENCODE,Marbach2016	2	--
CTCF	ADGRD1	10664	283383	Marbach2016	1	--
CTCF	EFHD1	10664	80303	Marbach2016	1	DEG
CTCF	YIF1A	10664	10897	Marbach2016	1	--
CTCF	DCTPP1	10664	79077	Marbach2016	1	--
CTCF	STX10	10664	8677	Marbach2016	1	--
CTCF	UFD1	10664	7353	ENCODE	1	--
CTCF	SH3GLB2	10664	56904	Marbach2016	1	--
CTCF	MAFG	10664	4097	Marbach2016	1	--
CTCF	CCDC57	10664	284001	Marbach2016	1	DEG
DDX41	IMPDH2	51428	3615	ITFP	1	DEG
CTCF	PTAFR	10664	5724	Marbach2016	1	--
CTCF	ACER3	10664	55331	ENCODE	1	--
CTCF	SLC16A3	10664	9123	Marbach2016	1	DEG
CTCF	SENP5	10664	205564	Marbach2016	1	--
CTCF	RANGRF	10664	29098	Marbach2016	1	--
LMO7	MEX3C	4008	51320	ITFP	1	--
CTCF	CCR7	10664	1236	Marbach2016	1	DEG
CTCF	CENPBD1	10664	92806	ENCODE	1	--
CTCF	C12orf73	10664	728568	Marbach2016	1	--
UTP18	PSPC1	51096	55269	ITFP	1	--
CTCF	BCR	10664	613	Marbach2016	1	--
CTCF	SIK1	10664	150094	Marbach2016	1	--
CTCF	MIF	10664	4282	ENCODE,Marbach2016	2	--
CTCF	ERC1	10664	23085	Marbach2016	1	--
UTP18	TDP1	51096	55775	ITFP	1	DEG
CTCF	SH3YL1	10664	26751	Marbach2016	1	--
CTCF	MOB3B	10664	79817	Marbach2016	1	--
PWP1	RPL22L1	11137	200916	ITFP	1	DEG
CTCF	TFCP2	10664	7024	Neph2012	1	--
CTCF	METTL6	10664	131965	Marbach2016	1	DEG
CTCF	FAM107A	10664	11170	Marbach2016	1	--
CTCF	CORO2B	10664	10391	Marbach2016	1	--
PWP1	C12orf29	11137	91298	ITFP	1	--
CTCF	SMAGP	10664	57228	Marbach2016	1	--
CTCF	ST3GAL4	10664	6484	Marbach2016	1	--
CTCF	FGD6	10664	55785	Marbach2016	1	DEG
CTCF	SLC1A5	10664	6510	ENCODE	1	--
CTCF	C14orf28	10664	122525	ENCODE	1	--
CTCF	LCLAT1	10664	253558	Marbach2016	1	--
CTCF	SCN1B	10664	6324	Marbach2016	1	DEG
CTCF	SON	10664	6651	Marbach2016	1	--
CTCF	LHFPL2	10664	10184	Marbach2016	1	DEG
CTCF	C11orf68	10664	83638	ENCODE,Marbach2016	2	--
CTCF	RAMP1	10664	10267	Marbach2016	1	--
CTCF	MAP4K5	10664	11183	Marbach2016	1	--
CTCF	TRPT1	10664	83707	Marbach2016	1	--
CTCF	MTERF1	10664	7978	ENCODE,Marbach2016	2	--
CTCF	PIH1D1	10664	55011	Marbach2016	1	--
CTCF	UBE2E3	10664	10477	Marbach2016	1	--
CTCF	RASD1	10664	51655	Marbach2016	1	DEG
CTCF	HES1	10664	3280	Neph2012	1	--
CTCF	GHR	10664	2690	ENCODE,Marbach2016	2	--
CTCF	RMND1	10664	55005	ENCODE	1	--
CTCF	NMNAT1	10664	64802	Marbach2016	1	--
CTCF	NMRK1	10664	54981	ENCODE	1	--
CTCF	RAB11B	10664	9230	ENCODE,Marbach2016	2	--
CTCF	TRRAP	10664	8295	Marbach2016	1	--
CTCF	LINC00115	10664	79854	ENCODE	1	--
CTCF	TRAPPC6A	10664	79090	Marbach2016	1	--
CTCF	IKBIP	10664	121457	Marbach2016	1	--
CTCF	FARSA	10664	2193	Marbach2016	1	--
CTCF	KDM7A-DT	10664	100134229	ENCODE	1	--
CTCF	MNT	10664	4335	Marbach2016	1	--
CTCF	BRMS1L	10664	84312	Marbach2016	1	--
CTCF	ERCC2	10664	2068	Marbach2016	1	--
CTCF	DDX46	10664	9879	ENCODE	1	--
CTCF	MIB2	10664	142678	Marbach2016	1	--
CTCF	NOP10	10664	55505	Marbach2016	1	--
CTCF	FOXF1	10664	2294	Neph2012,Marbach2016	2	--
CTCF	HSD17B6	10664	8630	Marbach2016	1	--
CTCF	ZNF230	10664	7773	ENCODE	1	--
CTCF	ACTN1	10664	87	Marbach2016	1	DEG
CTCF	MEGF8	10664	1954	Marbach2016	1	--
DHX37	TXNDC12	57647	51060	ITFP	1	DEG
CTCF	RHBDF2	10664	79651	Marbach2016	1	--
PWP1	SSRP1	11137	6749	ITFP	1	--
CTCF	NEURL1B	10664	54492	Marbach2016	1	DEG
CTCF	SLC39A10	10664	57181	Marbach2016	1	--
CTCF	STAG2	10664	10735	Marbach2016	1	--
CTCF	COX4I2	10664	84701	Marbach2016	1	--
CTCF	NIT1	10664	4817	ENCODE	1	--
CTCF	UBR5	10664	51366	ENCODE	1	--
CTCF	COL16A1	10664	1307	Marbach2016	1	--
PWP1	SNRPB	11137	6628	ITFP	1	DEG
CTCF	MED23	10664	9439	Marbach2016	1	--
CTCF	IRF3	10664	3661	Marbach2016	1	DEG
CTCF	TRPM4	10664	54795	Marbach2016	1	--
CTCF	HIST1H4F	10664	8361	Marbach2016	1	--
CTCF	ACACA	10664	31	Marbach2016	1	--
CTCF	URGCP	10664	55665	Marbach2016	1	--
CTCF	RALBP1	10664	10928	ENCODE	1	--
CTCF	BMP1	10664	649	Marbach2016	1	--
CTCF	FRG1BP	10664	284802	Marbach2016	1	--
CTCF	FGR	10664	2268	Marbach2016	1	--
CTCF	CD63	10664	967	Marbach2016	1	DEG
CTCF	C6orf136	10664	221545	Marbach2016	1	--
CTCF	CUX1	10664	1523	Marbach2016	1	DEG
CTCF	BTN3A2	10664	11118	Marbach2016	1	--
CTCF	PIGP	10664	51227	ENCODE,Marbach2016	2	--
LMO7	TAPT1	4008	202018	ITFP	1	--
CTCF	CSF1	10664	1435	Marbach2016	1	--
CTCF	CREB3L4	10664	148327	Marbach2016	1	--
CTCF	BCO2	10664	83875	Marbach2016	1	--
CTCF	AHSA1	10664	10598	Marbach2016	1	--
CTCF	FAM13B	10664	51306	Marbach2016	1	--
CTCF	RBIS	10664	401466	Marbach2016	1	--
CTCF	KMT2A	10664	4297	Marbach2016	1	--
CTCF	C19orf66	10664	55337	ENCODE,Marbach2016	2	--
CTCF	THRA	10664	7067	Marbach2016	1	--
CTCF	RSRC1	10664	51319	Marbach2016	1	DEG
CTCF	AXIN1	10664	8312	Marbach2016	1	--
CTCF	GPRC5A	10664	9052	Marbach2016	1	--
PWP1	SUV39H1	11137	6839	ITFP	1	DEG
CTCF	STRIP1	10664	85369	Marbach2016	1	--
PWP1	MRTO4	11137	51154	ITFP	1	--
CTCF	AIFM2	10664	84883	Marbach2016	1	--
CTCF	RALGAPB	10664	57148	ENCODE	1	--
DDX41	CAD	51428	790	ITFP	1	--
CTCF	GAMT	10664	2593	Marbach2016	1	--
CTCF	SDF4	10664	51150	Marbach2016	1	--
CTCF	COL4A2	10664	1284	Marbach2016	1	--
CTCF	SLC44A3	10664	126969	Marbach2016	1	DEG
CTCF	HR	10664	55806	Marbach2016	1	--
CTCF	LYRM1	10664	57149	Marbach2016	1	DEG
CTCF	REV1	10664	51455	Marbach2016	1	--
CTCF	STARD3	10664	10948	ENCODE	1	--
CTCF	RNF4	10664	6047	Marbach2016	1	--
CTCF	HINT1	10664	3094	Marbach2016	1	--
CTCF	BYSL	10664	705	Marbach2016	1	--
CTCF	CYC1	10664	1537	Marbach2016	1	--
CTCF	CEBPB	10664	1051	Neph2012,Marbach2016	2	--
CTCF	STK11	10664	6794	Marbach2016	1	--
CTCF	DGAT1	10664	8694	ENCODE,Marbach2016	2	--
CTCF	MRPS17	10664	51373	Marbach2016	1	--
PWP1	FBXO5	11137	26271	ITFP	1	--
CTCF	SNRPE	10664	6635	Marbach2016	1	DEG
CTCF	ZNRF2	10664	223082	ENCODE	1	DEG
CTCF	PTMS	10664	5763	Marbach2016	1	--
RFC1	PAICS	5981	10606	ITFP	1	--
CTCF	GOLPH3L	10664	55204	Marbach2016	1	DEG
CTCF	PIGX	10664	54965	Marbach2016	1	DEG
CTCF	CYGB	10664	114757	Marbach2016	1	DEG
CTCF	RAD23A	10664	5886	ENCODE,Marbach2016	2	--
CTCF	RPL39L	10664	116832	Marbach2016	1	--
CTCF	ZER1	10664	10444	Marbach2016	1	--
CTCF	FBH1	10664	84893	Marbach2016	1	--
CTCF	DCP1B	10664	196513	Marbach2016	1	--
CTCF	NEPRO	10664	25871	Marbach2016	1	--
CTCF	NRROS	10664	375387	Marbach2016	1	--
CTCF	FIBP	10664	9158	Marbach2016	1	--
LMO7	CHERP	4008	10523	ITFP	1	--
CTCF	C22orf39	10664	128977	ENCODE	1	--
PWP1	GPATCH4	11137	54865	ITFP	1	--
CTCF	NBN	10664	4683	Marbach2016	1	--
CTCF	CRELD1	10664	78987	Marbach2016	1	--
CTCF	FAM234B	10664	57613	ENCODE,Marbach2016	2	--
CTCF	HLA-DRB3	10664	3125	Marbach2016	1	--
CTCF	XBP1P1	10664	7495	Marbach2016	1	--
CTCF	MON1A	10664	84315	Marbach2016	1	--
CTCF	RPRD2	10664	23248	Marbach2016	1	--
CTCF	HAUS3	10664	79441	Marbach2016	1	--
CTCF	DNAJC8	10664	22826	Marbach2016	1	DEG
CTCF	FAM160B2	10664	64760	Marbach2016	1	--
CTCF	MOCS3	10664	27304	Marbach2016	1	--
CTCF	JUP	10664	3728	ENCODE	1	DEG
CTCF	LINC01128	10664	643837	ENCODE	1	--
CTCF	UTP14A	10664	10813	Marbach2016	1	--
CTCF	STAG1	10664	10274	Marbach2016	1	--
CTCF	MRPL33	10664	9553	Marbach2016	1	--
CTCF	FKBP15	10664	23307	ENCODE,Marbach2016	2	--
CTCF	RCL1	10664	10171	Marbach2016	1	--
CTCF	LSM12	10664	124801	Marbach2016	1	--
CTCF	SMPD2	10664	6610	Marbach2016	1	--
CTCF	LPAR1	10664	1902	Marbach2016	1	--
CTCF	NDUFAF8	10664	284184	Marbach2016	1	--
CTCF	BTBD3	10664	22903	Marbach2016	1	DEG
CTCF	CDC25B	10664	994	Marbach2016	1	--
CTCF	FAM210A	10664	125228	Marbach2016	1	--
DDX41	NHP2	51428	55651	ITFP	1	--
CTCF	ZNF791	10664	163049	Marbach2016	1	DEG
CTCF	COQ8A	10664	56997	Marbach2016	1	--
CTCF	NUP155	10664	9631	ENCODE	1	--
CTCF	CTNNA1	10664	1495	Marbach2016	1	--
CTCF	TLN1	10664	7094	Marbach2016	1	--
CTCF	BSG	10664	682	Marbach2016	1	DEG
CTCF	NCKIPSD	10664	51517	ENCODE,Marbach2016	2	DEG
CTCF	MED14	10664	9282	Marbach2016	1	--
CTCF	MGAT2	10664	4247	ENCODE	1	--
CTCF	BRPF1	10664	7862	Marbach2016	1	--
CTCF	FKBP4	10664	2288	Marbach2016	1	--
CTCF	PROSER2	10664	254427	Marbach2016	1	DEG
CTCF	GRAMD1C	10664	54762	Marbach2016	1	DEG
CTCF	ZNF574	10664	64763	ENCODE,Marbach2016	2	--
CTCF	ZNF785	10664	146540	Marbach2016	1	--
CTCF	PDXDC1	10664	23042	Marbach2016	1	--
CTCF	COPS3	10664	8533	Marbach2016	1	--
CTCF	BTRC	10664	8945	ENCODE	1	--
CTCF	PPP1R18	10664	170954	Marbach2016	1	--
CTCF	SREBF1	10664	6720	ENCODE,Marbach2016	2	DEG
CTCF	CA11	10664	770	Marbach2016	1	--
CTCF	RNF208	10664	727800	Marbach2016	1	--
CTCF	NFIX	10664	4784	ENCODE,Marbach2016	2	--
CTCF	TRAPPC4	10664	51399	Marbach2016	1	--
CTCF	STK24	10664	8428	Marbach2016	1	DEG
CTCF	CNNM4	10664	26504	ENCODE	1	DEG
UTP18	API5	51096	8539	ITFP	1	--
CTCF	PIK3C2B	10664	5287	Marbach2016	1	--
CTCF	IRF7	10664	3665	ENCODE	1	DEG
CTCF	GLMP	10664	112770	Marbach2016	1	DEG
CTCF	ABHD14B	10664	84836	ENCODE	1	--
UTP18	GLRX3	51096	10539	ITFP	1	DEG
PWP1	MRE11	11137	4361	ITFP	1	--
CTCF	RBM14	10664	10432	Marbach2016	1	--
CTCF	CRABP2	10664	1382	Marbach2016	1	--
CTCF	HSDL1	10664	83693	Marbach2016	1	--
CTCF	TMF1	10664	7110	ENCODE,Marbach2016	2	--
CTCF	TP53I3	10664	9540	Marbach2016	1	--
CTCF	TMX4	10664	56255	ENCODE	1	--
CTCF	ZFR	10664	51663	ENCODE	1	--
CTCF	BTD	10664	686	Marbach2016	1	DEG
CTCF	ALDH16A1	10664	126133	Marbach2016	1	--
CTCF	FAM53B	10664	9679	Marbach2016	1	--
CTCF	OGG1	10664	4968	Marbach2016	1	--
CTCF	UBE3A	10664	7337	ENCODE	1	--
CTCF	CLCN3	10664	1182	ENCODE	1	--
CTCF	ARHGEF7	10664	8874	Marbach2016	1	DEG
CTCF	POLRMT	10664	5442	Marbach2016	1	--
CTCF	FBXL12	10664	54850	Marbach2016	1	--
CTCF	CLIC3	10664	9022	Marbach2016	1	--
PWP1	APTX	11137	54840	ITFP	1	--
CTCF	UTP23	10664	84294	Marbach2016	1	--
TDRKH	ZEB2	11022	9839	ITFP	1	--
CTCF	CRKL	10664	1399	Marbach2016	1	DEG
CTCF	CEP83	10664	51134	Marbach2016	1	--
CTCF	SWT1	10664	54823	Marbach2016	1	--
CTCF	RBM45	10664	129831	Marbach2016	1	--
CTCF	SCAMP2	10664	10066	Marbach2016	1	--
CTCF	DEAF1	10664	10522	Neph2012	1	DEG
CTCF	SPOCK1	10664	6695	Marbach2016	1	--
CTCF	ACKR3	10664	57007	Marbach2016	1	--
CTCF	AP3B1	10664	8546	Marbach2016	1	--
CTCF	TLE4	10664	7091	Marbach2016	1	--
CTCF	ZNF271P	10664	10778	ENCODE	1	DEG
CTCF	RAF1	10664	5894	Marbach2016	1	--
CTCF	ANXA5	10664	308	Marbach2016	1	--
CTCF	DNALI1	10664	7802	Marbach2016	1	--
PWP1	CKS1B	11137	1163	ITFP	1	DEG
CTCF	TPGS1	10664	91978	Marbach2016	1	DEG
CTCF	NFKBIZ	10664	64332	Marbach2016	1	--
CTCF	MZF1	10664	7593	Neph2012	1	--
CTCF	GMIP	10664	51291	Marbach2016	1	--
CTCF	ZNF398	10664	57541	Marbach2016	1	--
CTCF	EXD2	10664	55218	Marbach2016	1	--
CTCF	TMEM107	10664	84314	Marbach2016	1	DEG
CTCF	DOK2	10664	9046	Marbach2016	1	--
CTCF	ELF4	10664	2000	Marbach2016	1	DEG
CTCF	NT5C2	10664	22978	Marbach2016	1	--
CTCF	TMEM14A	10664	28978	Marbach2016	1	--
CTCF	ANKRD11	10664	29123	ENCODE	1	DEG
CTCF	ZDHHC21	10664	340481	Marbach2016	1	DEG
CTCF	MARCH2	10664	51257	Marbach2016	1	--
CTCF	PRKAA1	10664	5562	Marbach2016	1	--
CLIP1	GART	6249	2618	ITFP	1	--
UTP18	MSANTD4	51096	84437	ITFP	1	--
UTP18	TBCA	51096	6902	ITFP	1	--
CTCF	TBKBP1	10664	9755	Marbach2016	1	--
CTCF	IGSF8	10664	93185	Marbach2016	1	DEG
CTCF	TBC1D7	10664	51256	Marbach2016	1	--
CTCF	FOLR2	10664	2350	Marbach2016	1	DEG
PWP1	SNRPD2	11137	6633	ITFP	1	DEG
CTCF	COL4A1	10664	1282	Marbach2016	1	--
CTCF	TNFRSF10C	10664	8794	Marbach2016	1	--
CTCF	PPP3CC	10664	5533	Marbach2016	1	--
CTCF	GMPS	10664	8833	Marbach2016	1	--
CTCF	METTL7B	10664	196410	Marbach2016	1	--
CTCF	DPM1	10664	8813	Marbach2016	1	DEG
CTCF	ATG5	10664	9474	Marbach2016	1	--
CTCF	JHY	10664	79864	Marbach2016	1	DEG
CTCF	TRNP1	10664	388610	Marbach2016	1	--
CTCF	ZSCAN30	10664	100101467	ENCODE	1	--
CTCF	PES1	10664	23481	ENCODE,Marbach2016	2	--
CTCF	ECT2	10664	1894	Marbach2016	1	--
CTCF	DMWD	10664	1762	Marbach2016	1	--
CTCF	HIST1H2AE	10664	3012	Marbach2016	1	--
CTCF	MOSMO	10664	730094	Marbach2016	1	--
CTCF	CYB561D1	10664	284613	Marbach2016	1	--
CTCF	DHX8	10664	1659	Marbach2016	1	--
CTCF	ARPC4	10664	10093	Marbach2016	1	--
CTCF	NDC1	10664	55706	Marbach2016	1	--
CTCF	ZNF567	10664	163081	ENCODE	1	--
CTCF	TOMM7	10664	54543	Marbach2016	1	DEG
CTCF	PLK2	10664	10769	ENCODE	1	--
CTCF	ATG4D	10664	84971	Marbach2016	1	DEG
CTCF	ACBD3	10664	64746	Marbach2016	1	--
CTCF	CLPP	10664	8192	Marbach2016	1	--
CTCF	C16orf70	10664	80262	Marbach2016	1	DEG
CTCF	GLIPR2	10664	152007	Marbach2016	1	--
CTCF	EPB41L1	10664	2036	Marbach2016	1	--
CTCF	DDX54	10664	79039	ENCODE	1	--
CTCF	ATP5F1E	10664	514	ENCODE	1	--
CTCF	WNT11	10664	7481	Marbach2016	1	--
CTCF	MSMO1	10664	6307	ENCODE	1	--
CTCF	CAMK1	10664	8536	Marbach2016	1	--
CTCF	CGRRF1	10664	10668	Marbach2016	1	--
DHX37	PES1	57647	23481	ITFP	1	--
CTCF	PPA1	10664	5464	Marbach2016	1	--
CTCF	ADAM17	10664	6868	ENCODE	1	--
CLIP1	HMMR	6249	3161	ITFP	1	--
CTCF	PDIA6	10664	10130	ENCODE,Marbach2016	2	--
CTCF	EZR	10664	7430	Marbach2016	1	DEG
CTCF	CIAO3	10664	64428	Marbach2016	1	--
CTCF	NTHL1	10664	4913	Marbach2016	1	--
CTCF	PSMC3IP	10664	29893	Marbach2016	1	--
CTCF	CDC123	10664	8872	Marbach2016	1	--
CTCF	TMEM39B	10664	55116	ENCODE,Marbach2016	2	--
CTCF	GGCX	10664	2677	Marbach2016	1	DEG
CTCF	CCL5	10664	6352	Marbach2016	1	--
CTCF	POLR2I	10664	5438	Marbach2016	1	--
CTCF	WDR82	10664	80335	Marbach2016	1	DEG
CTCF	EMC6	10664	83460	Marbach2016	1	--
CTCF	TRIM52	10664	84851	Marbach2016	1	--
CTCF	RPS27A	10664	6233	Marbach2016	1	DEG
CTCF	PJA1	10664	64219	Marbach2016	1	DEG
CTCF	PAFAH2	10664	5051	Marbach2016	1	--
CTCF	SPECC1	10664	92521	Marbach2016	1	--
CTCF	PPARA	10664	5465	Neph2012,Marbach2016	2	--
CTCF	ENGASE	10664	64772	ENCODE	1	--
CTCF	MRPS34	10664	65993	Marbach2016	1	--
CTCF	INMT	10664	11185	ENCODE	1	--
CTCF	TMEM208	10664	29100	Marbach2016	1	DEG
CTCF	USP20	10664	10868	Marbach2016	1	--
CTCF	AIFM1	10664	9131	Marbach2016	1	--
CTCF	PTPRK	10664	5796	Marbach2016	1	--
CTCF	MRPS21	10664	54460	Marbach2016	1	--
CTCF	GRK2	10664	156	Marbach2016	1	--
CTCF	DLGAP4	10664	22839	Marbach2016	1	--
CTCF	ZBTB33	10664	10009	Marbach2016	1	DEG
CLIP1	PPP1CB	6249	5500	ITFP	1	--
CTCF	AFG3L1P	10664	172	ENCODE	1	DEG
CTCF	PRXL2A	10664	84293	Marbach2016	1	DEG
CTCF	MRPL4	10664	51073	ENCODE,Marbach2016	2	--
CTCF	QSOX1	10664	5768	Marbach2016	1	--
CTCF	RNPS1	10664	10921	Marbach2016	1	DEG
CTCF	VMP1	10664	81671	Marbach2016	1	--
CTCF	TMEM102	10664	284114	Marbach2016	1	DEG
LMO7	SETD5	4008	55209	ITFP	1	DEG
CTCF	PMEPA1	10664	56937	Marbach2016	1	--
CTCF	DVL1	10664	1855	Marbach2016	1	--
CTCF	KCNA7	10664	3743	Marbach2016	1	DEG
CTCF	DHRS1	10664	115817	Marbach2016	1	--
CTCF	GNA13	10664	10672	Marbach2016	1	--
CTCF	KIAA1324L	10664	222223	Marbach2016	1	--
CTCF	CRAT	10664	1384	Marbach2016	1	--
CTCF	YDJC	10664	150223	Marbach2016	1	--
CTCF	GALT	10664	2592	Marbach2016	1	--
CTCF	ETF1	10664	2107	Marbach2016	1	--
CTCF	TCN2	10664	6948	Marbach2016	1	DEG
CTCF	GPN2	10664	54707	Marbach2016	1	--
CTCF	PNKD	10664	25953	Marbach2016	1	DEG
CTCF	ATMIN	10664	23300	ENCODE,Marbach2016	2	DEG
CTCF	B4GALT4	10664	8702	ENCODE,Marbach2016	2	--
CTCF	NCSTN	10664	23385	Marbach2016	1	DEG
CTCF	DCAF8	10664	50717	Marbach2016	1	--
CTCF	CHSY1	10664	22856	Marbach2016	1	--
CTCF	FAAP20	10664	199990	Marbach2016	1	--
CTCF	ETS2	10664	2114	Marbach2016	1	DEG
CTCF	HADHA	10664	3030	Marbach2016	1	DEG
CTCF	SEMA7A	10664	8482	Marbach2016	1	--
CTCF	ZNF599	10664	148103	Marbach2016	1	--
DDX54	SPRN	79039	503542	ITFP	1	--
CTCF	CISD3	10664	284106	ENCODE,Marbach2016	2	--
CTCF	S1PR2	10664	9294	Marbach2016	1	--
CTCF	ZNF202	10664	7753	Marbach2016	1	--
PWP1	DTYMK	11137	1841	ITFP	1	--
CTCF	RPP14	10664	11102	Marbach2016	1	--
CTCF	RBSN	10664	64145	Marbach2016	1	--
CTCF	ATAD3A	10664	55210	Marbach2016	1	--
CTCF	KHNYN	10664	23351	Marbach2016	1	--
CTCF	AGO1	10664	26523	Marbach2016	1	--
CTCF	ATP6V0D1	10664	9114	Marbach2016	1	DEG
CTCF	GPX4	10664	2879	Marbach2016	1	--
CTCF	MXD4	10664	10608	Marbach2016	1	--
CTCF	NNMT	10664	4837	Marbach2016	1	--
CTCF	NPB	10664	256933	Marbach2016	1	--
CTCF	TROAP	10664	10024	ENCODE,Marbach2016	2	--
CTCF	S100PBP	10664	64766	Marbach2016	1	--
CTCF	ZFYVE21	10664	79038	ENCODE	1	DEG
CTCF	NUSAP1	10664	51203	ENCODE	1	--
CTCF	ATXN7L2	10664	127002	Marbach2016	1	--
CTCF	CRYZL1	10664	9946	Marbach2016	1	--
CTCF	LRP1	10664	4035	ENCODE	1	--
CTCF	BEAN1	10664	146227	Marbach2016	1	--
CTCF	KPNB1	10664	3837	Marbach2016	1	--
CTCF	RAB30	10664	27314	Marbach2016	1	--
CTCF	CTDSPL2	10664	51496	Marbach2016	1	--
CTCF	PNN	10664	5411	Marbach2016	1	--
CTCF	EIF2B3	10664	8891	Marbach2016	1	--
CTCF	PPP1R12A	10664	4659	Marbach2016	1	--
CTCF	ADAM19	10664	8728	Marbach2016	1	--
CTCF	TDRD7	10664	23424	Marbach2016	1	--
CTCF	NAA20	10664	51126	Marbach2016	1	DEG
CLIP1	REEP5	6249	7905	ITFP	1	--
CTCF	ETV4	10664	2118	Marbach2016	1	--
CTCF	CCND1	10664	595	TTRUST2	1	DEG
CTCF	VHL	10664	7428	Marbach2016	1	--
CTCF	FEN1	10664	2237	Marbach2016	1	--
CTCF	PANK3	10664	79646	Marbach2016	1	--
CTCF	NTMT1	10664	28989	Marbach2016	1	DEG
CTCF	CCDC84	10664	338657	Marbach2016	1	DEG
CTCF	ZDHHC12	10664	84885	Marbach2016	1	--
CTCF	FGFR1OP	10664	11116	Marbach2016	1	--
CTCF	GPNMB	10664	10457	Marbach2016	1	DEG
CTCF	CCL3	10664	6348	Marbach2016	1	--
CTCF	PTPA	10664	5524	ENCODE,Marbach2016	2	--
CTCF	KIF20A	10664	10112	Marbach2016	1	--
CTCF	CHCHD6	10664	84303	ENCODE,Marbach2016	2	--
CTCF	CTBP2	10664	1488	ENCODE,Marbach2016	2	DEG
CTCF	HMBOX1	10664	79618	Marbach2016	1	--
CTCF	AP3M2	10664	10947	Marbach2016	1	--
CTCF	ERP29	10664	10961	Marbach2016	1	DEG
CTCF	BRMS1	10664	25855	Marbach2016	1	--
PWP1	SRP72	11137	6731	ITFP	1	--
CTCF	FDX2	10664	112812	Marbach2016	1	DEG
CTCF	DRAM2	10664	128338	Marbach2016	1	--
CTCF	GDPD1	10664	284161	Marbach2016	1	--
CTCF	CCT3	10664	7203	Marbach2016	1	--
UTP18	HSPA8	51096	3312	ITFP	1	DEG
CTCF	GPER1	10664	2852	Marbach2016	1	--
CTCF	NPM3	10664	10360	ENCODE	1	--
CTCF	ISLR	10664	3671	Marbach2016	1	DEG
CTCF	AAAS	10664	8086	Marbach2016	1	--
CTCF	CDC14B	10664	8555	Marbach2016	1	--
CTCF	DOLK	10664	22845	Marbach2016	1	--
CTCF	PDCD6IP	10664	10015	ENCODE	1	--
CTCF	ZNF558	10664	148156	Marbach2016	1	--
PWP1	DCAF13	11137	25879	ITFP	1	--
CTCF	ARL2	10664	402	ENCODE,Marbach2016	2	--
CTCF	GDPGP1	10664	390637	ENCODE	1	--
CTCF	BRD1	10664	23774	Marbach2016	1	--
CTCF	TBC1D16	10664	125058	Marbach2016	1	--
CTCF	C18orf25	10664	147339	Marbach2016	1	--
CTCF	ZNF112	10664	7771	ENCODE	1	--
PWP1	LRIG1	11137	26018	ITFP	1	--
CTCF	EGFL6	10664	25975	Marbach2016	1	--
CTCF	MDM2	10664	4193	Marbach2016	1	--
CTCF	PHLDB1	10664	23187	Marbach2016	1	--
CTCF	SSR4P1	10664	728039	ENCODE	1	--
CTCF	FAM167A	10664	83648	Marbach2016	1	--
CTCF	P4HTM	10664	54681	ENCODE	1	--
CTCF	PPP6R2	10664	9701	ENCODE	1	--
CTCF	UBE2V1	10664	7335	Marbach2016	1	--
CTCF	NFYB	10664	4801	ENCODE	1	DEG
CTCF	SLC29A3	10664	55315	Marbach2016	1	--
UTP18	MANEA	51096	79694	ITFP	1	--
CTCF	ZNF32	10664	7580	Marbach2016	1	--
CTCF	FAM114A2	10664	10827	ENCODE	1	--
CTCF	ADHFE1	10664	137872	ENCODE	1	DEG
CTCF	CCDC58	10664	131076	Marbach2016	1	--
CTCF	PPRC1	10664	23082	ENCODE,Marbach2016	2	--
CTCF	HAX1	10664	10456	Marbach2016	1	DEG
CTCF	FEZ2	10664	9637	Marbach2016	1	DEG
CTCF	ZNF3	10664	7551	Marbach2016	1	--
CTCF	TSPAN10	10664	83882	Marbach2016	1	--
CTCF	C11orf1	10664	64776	Marbach2016	1	--
CTCF	MED7	10664	9443	Marbach2016	1	--
CLIP1	ZNF207	6249	7756	ITFP	1	--
CTCF	CYB5A	10664	1528	Marbach2016	1	--
CTCF	ZNF846	10664	162993	Marbach2016	1	--
CTCF	RPN1	10664	6184	Marbach2016	1	DEG
CTCF	TNFSF13	10664	8741	Marbach2016	1	--
CTCF	FAM91A1	10664	157769	Marbach2016	1	--
CTCF	MLPH	10664	79083	Marbach2016	1	--
CTCF	TPD52L1	10664	7164	Marbach2016	1	--
CTCF	CALHM5	10664	254228	Marbach2016	1	--
CTCF	C15orf41	10664	84529	Marbach2016	1	--
CTCF	RPS19BP1	10664	91582	ENCODE	1	--
CTCF	VPS13B	10664	157680	Marbach2016	1	--
CTCF	ING1	10664	3621	Marbach2016	1	--
CTCF	DCTN5	10664	84516	ENCODE	1	--
CTCF	PTRHD1	10664	391356	Marbach2016	1	--
PWP1	TBCA	11137	6902	ITFP	1	--
CTCF	H3F3B	10664	3021	Marbach2016	1	--
CTCF	CLASRP	10664	11129	Marbach2016	1	--
CTCF	PARP3	10664	10039	Marbach2016	1	--
CTCF	ETS1	10664	2113	Marbach2016	1	--
CTCF	CAPG	10664	822	Marbach2016	1	--
CTCF	RHPN2	10664	85415	Marbach2016	1	--
CTCF	ITGB5	10664	3693	Marbach2016	1	--
CTCF	NTN1	10664	9423	Marbach2016	1	DEG
CTCF	ATP5IF1	10664	93974	Marbach2016	1	--
CTCF	TPR	10664	7175	Marbach2016	1	--
CTCF	TANK	10664	10010	Marbach2016	1	DEG
CTCF	C14orf119	10664	55017	Marbach2016	1	--
CTCF	WASL	10664	8976	Marbach2016	1	--
CTCF	TMEM218	10664	219854	Marbach2016	1	--
CTCF	APLN	10664	8862	Marbach2016	1	DEG
CTCF	ADGRG1	10664	9289	ENCODE,Marbach2016	2	DEG
CTCF	LARP4B	10664	23185	Marbach2016	1	--
CTCF	MPLKIP	10664	136647	Marbach2016	1	--
CTCF	RBM15	10664	64783	Marbach2016	1	--
PWP1	FEN1	11137	2237	ITFP	1	--
CTCF	ATP6V0E1	10664	8992	Marbach2016	1	DEG
CTCF	CROT	10664	54677	Marbach2016	1	--
UTP18	CHMP1B	51096	57132	ITFP	1	--
CTCF	C8orf44	10664	56260	ENCODE	1	DEG
CTCF	ZNF512	10664	84450	Marbach2016	1	--
CTCF	KLHL22	10664	84861	Marbach2016	1	--
CTCF	UBA1	10664	7317	Marbach2016	1	--
CTCF	AMD1	10664	262	ENCODE	1	--
CTCF	SLC46A3	10664	283537	Marbach2016	1	--
CTCF	OTUD3	10664	23252	Marbach2016	1	--
CTCF	MUS81	10664	80198	Marbach2016	1	--
CTCF	UBE2F	10664	140739	Marbach2016	1	--
CTCF	LTF	10664	4057	Marbach2016	1	DEG
CTCF	ZNF432	10664	9668	Marbach2016	1	DEG
CTCF	TMEM204	10664	79652	Marbach2016	1	--
DDX54	TNRC6B	79039	23112	ITFP	1	--
CTCF	FEM1C	10664	56929	Marbach2016	1	DEG
CTCF	CST6	10664	1474	Marbach2016	1	DEG
CTCF	IMPA2	10664	3613	ENCODE	1	--
CTCF	TMEM132A	10664	54972	ENCODE	1	DEG
CTCF	DXO	10664	1797	Marbach2016	1	DEG
CTCF	BPTF	10664	2186	ENCODE	1	--
CTCF	SLC25A10	10664	1468	ENCODE,Marbach2016	2	--
CTCF	BHLHE40	10664	8553	ENCODE,Marbach2016	2	DEG
UTP18	CCT2	51096	10576	ITFP	1	--
CTCF	CKS2	10664	1164	Marbach2016	1	DEG
CTCF	IL1R1	10664	3554	ENCODE	1	--
CTCF	B3GNTL1	10664	146712	ENCODE	1	--
CTCF	RNF38	10664	152006	Marbach2016	1	--
CTCF	PPM1M	10664	132160	Marbach2016	1	--
CTCF	CKLF	10664	51192	Marbach2016	1	--
CTCF	RABGGTA	10664	5875	Marbach2016	1	--
CTCF	YTHDF1	10664	54915	ENCODE	1	--
CTCF	MMP1	10664	4312	Marbach2016	1	DEG
CTCF	NUP188	10664	23511	Marbach2016	1	--
CTCF	APOBEC3C	10664	27350	Marbach2016	1	--
CTCF	ERH	10664	2079	Marbach2016	1	--
CTCF	HARBI1	10664	283254	Marbach2016	1	--
CTCF	CCDC28A	10664	25901	ENCODE	1	DEG
CTCF	RN7SL263P	10664	106480993	Marbach2016	1	DEG
CTCF	RPS15	10664	6209	Marbach2016	1	--
CTCF	SH2D5	10664	400745	Marbach2016	1	--
CTCF	RDX	10664	5962	ENCODE	1	--
CTCF	WDR45B	10664	56270	ENCODE	1	--
CTCF	CCDC80	10664	151887	Marbach2016	1	--
CTCF	ZNF416	10664	55659	Marbach2016	1	DEG
CTCF	FJX1	10664	24147	Marbach2016	1	--
CTCF	SLC25A38	10664	54977	Marbach2016	1	--
CTCF	EDC3	10664	80153	Marbach2016	1	--
CTCF	FTCD	10664	10841	ENCODE	1	--
CTCF	ZDHHC1	10664	29800	Marbach2016	1	--
CTCF	CHURC1	10664	91612	Marbach2016	1	--
CTCF	FOXO1	10664	2308	Marbach2016	1	--
CTCF	ATP9B	10664	374868	Marbach2016	1	DEG
CTCF	COTL1	10664	23406	Marbach2016	1	--
CTCF	CERS6	10664	253782	Marbach2016	1	DEG
CTCF	MYO1E	10664	4643	Marbach2016	1	--
CTCF	GLUD2	10664	2747	Marbach2016	1	--
CTCF	ARPC5	10664	10092	ENCODE	1	DEG
CTCF	C1QTNF5	10664	114902	Marbach2016	1	--
CTCF	HIST1H2AK	10664	8330	Marbach2016	1	--
CTCF	LRRC37B	10664	114659	ENCODE	1	--
CTCF	UBA7	10664	7318	Marbach2016	1	--
CTCF	DAD1	10664	1603	ENCODE	1	DEG
CTCF	TMEM9B	10664	56674	Marbach2016	1	--
CTCF	AMOTL2	10664	51421	ENCODE	1	DEG
CTCF	ADAM33	10664	80332	Marbach2016	1	DEG
CTCF	OXR1	10664	55074	Marbach2016	1	--
DDX54	PHF19	79039	26147	ITFP	1	--
CTCF	VIRMA	10664	25962	ENCODE	1	--
CTCF	BAX	10664	581	Marbach2016	1	--
CTCF	ZNF526	10664	116115	ENCODE,Marbach2016	2	--
CTCF	HDLBP	10664	3069	Marbach2016	1	--
CTCF	RAP1A	10664	5906	Marbach2016	1	DEG
CTCF	ADAMTSL5	10664	339366	Marbach2016	1	--
CTCF	PRPF40B	10664	25766	Marbach2016	1	DEG
CTCF	PCCB	10664	5096	Marbach2016	1	DEG
CTCF	MLST8	10664	64223	Marbach2016	1	--
CTCF	PPP2CB	10664	5516	ENCODE	1	DEG
CTCF	ZDHHC9	10664	51114	Marbach2016	1	DEG
CTCF	EIF3C	10664	8663	Marbach2016	1	--
CTCF	ATP5MG	10664	10632	Marbach2016	1	--
CTCF	UNC119B	10664	84747	ENCODE	1	--
CTCF	SENP2	10664	59343	ENCODE	1	--
CTCF	TBRG1	10664	84897	Marbach2016	1	--
CTCF	IRF1	10664	3659	Marbach2016	1	--
CTCF	IDH1	10664	3417	Marbach2016	1	--
CTCF	PLD6	10664	201164	Marbach2016	1	--
CTCF	GAP43	10664	2596	Marbach2016	1	--
CTCF	ACTG1	10664	71	ENCODE,Marbach2016	2	--
CTCF	CRADD	10664	8738	Marbach2016	1	--
UTP18	UTP14A	51096	10813	ITFP	1	--
CTCF	SIDT2	10664	51092	Marbach2016	1	--
CTCF	NECTIN3	10664	25945	Marbach2016	1	--
CTCF	RBM18	10664	92400	Marbach2016	1	--
CTCF	FAM53C	10664	51307	Marbach2016	1	--
CTCF	CCDC113	10664	29070	Marbach2016	1	DEG
CTCF	PAMR1	10664	25891	Marbach2016	1	--
CTCF	NFIL3	10664	4783	Marbach2016	1	DEG
CTCF	TFCP2L1	10664	29842	Neph2012	1	--
PWP1	CDC45	11137	8318	ITFP	1	--
CTCF	CMTM1	10664	113540	Marbach2016	1	--
CTCF	EIF2A	10664	83939	ENCODE	1	--
CTCF	NACC1	10664	112939	Marbach2016	1	--
CTCF	CLPX	10664	10845	Marbach2016	1	DEG
CTCF	TUBE1	10664	51175	Marbach2016	1	--
CTCF	MRPS9	10664	64965	ENCODE	1	--
CTCF	WDR3	10664	10885	ENCODE	1	--
CTCF	COA5	10664	493753	Marbach2016	1	--
CTCF	IQGAP3	10664	128239	Marbach2016	1	DEG
CTCF	CDK6	10664	1021	Marbach2016	1	--
CTCF	SAP30	10664	8819	Marbach2016	1	--
CTCF	BCL7C	10664	9274	ENCODE	1	DEG
CTCF	ZNF83	10664	55769	Marbach2016	1	--
CTCF	AAR2	10664	25980	Marbach2016	1	--
CTCF	GPR160	10664	26996	Marbach2016	1	--
CTCF	MARC2	10664	54996	Marbach2016	1	--
UTP18	ZNF317	51096	57693	ITFP	1	DEG
CTCF	MGAT1	10664	4245	Marbach2016	1	--
CTCF	ERI1	10664	90459	Marbach2016	1	--
CTCF	XBP1	10664	7494	Marbach2016	1	--
CTCF	IP6K1	10664	9807	Marbach2016	1	--
RFC1	WDR3	5981	10885	ITFP	1	--
CTCF	INF2	10664	64423	Marbach2016	1	--
CTCF	E2F4	10664	1874	Neph2012,Marbach2016	2	--
CTCF	OIP5	10664	11339	ENCODE	1	--
CTCF	SP2	10664	6668	Neph2012	1	--
CTCF	CGB3	10664	1082	Marbach2016	1	DEG
CTCF	GATA1	10664	2623	Neph2012	1	DEG
CTCF	SUV39H2	10664	79723	Marbach2016	1	--
CTCF	LRRC8A	10664	56262	Marbach2016	1	DEG
CTCF	FBXL14	10664	144699	Marbach2016	1	--
CTCF	EFNB1	10664	1947	Marbach2016	1	DEG
CTCF	SLC7A6	10664	9057	Marbach2016	1	--
CTCF	ATP5MC2	10664	517	ENCODE,Marbach2016	2	--
CTCF	STN1	10664	79991	Marbach2016	1	--
CTCF	GBA2	10664	57704	Marbach2016	1	--
CTCF	B4GAT1	10664	11041	Marbach2016	1	DEG
CTCF	TMEM25	10664	84866	Marbach2016	1	--
CTCF	RAB15	10664	376267	Marbach2016	1	DEG
CTCF	HID1	10664	283987	Marbach2016	1	--
CLIP1	KIF2C	6249	11004	ITFP	1	--
CTCF	CFAP54	10664	144535	Marbach2016	1	DEG
CTCF	SH3BGRL3	10664	83442	Marbach2016	1	--
CTCF	CCDC106	10664	29903	Marbach2016	1	--
CTCF	RALGDS	10664	5900	Marbach2016	1	--
CTCF	RAB8A	10664	4218	Marbach2016	1	DEG
CTCF	FZD5	10664	7855	Marbach2016	1	--
CTCF	MLLT6	10664	4302	ENCODE	1	DEG
CTCF	SLK	10664	9748	Marbach2016	1	--
CTCF	ETFB	10664	2109	Marbach2016	1	--
CTCF	RPL3	10664	6122	Marbach2016	1	--
CTCF	PRRG1	10664	5638	Marbach2016	1	DEG
CTCF	TMEM259	10664	91304	Marbach2016	1	DEG
CTCF	BMF	10664	90427	Marbach2016	1	--
CTCF	OAT	10664	4942	Marbach2016	1	--
CTCF	HNRNPM	10664	4670	Marbach2016	1	--
CTCF	INCENP	10664	3619	Marbach2016	1	--
CTCF	NDRG1	10664	10397	Marbach2016	1	DEG
CTCF	PXDN	10664	7837	Marbach2016	1	--
CTCF	PDCD7	10664	10081	Marbach2016	1	--
PWP1	MED27	11137	9442	ITFP	1	--
CTCF	WDR5B	10664	54554	Marbach2016	1	--
CTCF	SYNM	10664	23336	Marbach2016	1	--
CTCF	PEA15	10664	8682	Marbach2016	1	DEG
CTCF	RBL2	10664	5934	TTRUST2	1	--
PWP1	PCNA	11137	5111	ITFP	1	--
CTCF	ERCC1	10664	2067	Marbach2016	1	DEG
CTCF	OPHN1	10664	4983	Marbach2016	1	--
CTCF	COG2	10664	22796	Marbach2016	1	--
CTCF	WRAP73	10664	49856	Marbach2016	1	--
CTCF	FADS2	10664	9415	ENCODE,Marbach2016	2	--
CTCF	SLC38A10	10664	124565	Marbach2016	1	--
CTCF	SEMA6D	10664	80031	Marbach2016	1	--
CTCF	PSMD6	10664	9861	Marbach2016	1	--
CTCF	NECTIN1	10664	5818	Marbach2016	1	--
CTCF	RPL36A	10664	6173	Marbach2016	1	DEG
CTCF	SHC2	10664	25759	Marbach2016	1	--
CTCF	SYNGR3	10664	9143	Marbach2016	1	--
CTCF	HIST1H4C	10664	8364	Marbach2016	1	--
CTCF	IFT172	10664	26160	Marbach2016	1	--
CTCF	PRR5	10664	55615	Marbach2016	1	--
CTCF	GTPBP8	10664	29083	Marbach2016	1	--
CTCF	ID1	10664	3397	Marbach2016	1	--
CTCF	PSMA3-AS1	10664	379025	ENCODE	1	--
CTCF	L3MBTL1	10664	26013	ENCODE	1	--
CTCF	ALS2CL	10664	259173	Marbach2016	1	DEG
CTCF	SEC24C	10664	9632	Marbach2016	1	--
CTCF	CDON	10664	50937	Marbach2016	1	--
CTCF	SLC35F5	10664	80255	Marbach2016	1	--
CTCF	CHCHD1	10664	118487	Marbach2016	1	DEG
CTCF	ZNF350	10664	59348	Marbach2016	1	DEG
CTCF	ARID1A	10664	8289	Marbach2016	1	--
UTP18	ATP6V1E2	51096	90423	ITFP	1	--
CTCF	INTS9	10664	55756	Marbach2016	1	--
CTCF	SIAH2	10664	6478	ENCODE	1	--
CTCF	CDK9	10664	1025	ENCODE,Marbach2016	2	DEG
CTCF	MIF4GD	10664	57409	Marbach2016	1	--
CTCF	GOSR2	10664	9570	Marbach2016	1	--
CTCF	TNNT3	10664	7140	Marbach2016	1	--
CTCF	LPP	10664	4026	Marbach2016	1	--
CTCF	TOR1B	10664	27348	Marbach2016	1	DEG
CTCF	MYL4	10664	4635	Marbach2016	1	--
CTCF	SLC6A6	10664	6533	ENCODE	1	DEG
CTCF	NAA38	10664	84316	Marbach2016	1	--
CTCF	TSHZ3	10664	57616	Marbach2016	1	--
CTCF	RANBP9	10664	10048	Marbach2016	1	--
CTCF	IREB2	10664	3658	ENCODE	1	--
CTCF	KIT	10664	3815	Marbach2016	1	DEG
CTCF	RPL12	10664	6136	Marbach2016	1	DEG
CTCF	PCSK6	10664	5046	Marbach2016	1	--
CTCF	MTFP1	10664	51537	Marbach2016	1	DEG
CTCF	TRIM44	10664	54765	Marbach2016	1	--
CTCF	HAAO	10664	23498	Marbach2016	1	DEG
CTCF	FOSB	10664	2354	Marbach2016	1	--
CTCF	UBQLN4	10664	56893	Marbach2016	1	--
CTCF	TXLNA	10664	200081	Marbach2016	1	--
PWP1	C19orf48	11137	84798	ITFP	1	--
CTCF	PAQR8	10664	85315	Marbach2016	1	--
CTCF	TXNIP	10664	10628	Marbach2016	1	--
CTCF	ATP6V1F	10664	9296	ENCODE	1	--
CTCF	CAMSAP2	10664	23271	Marbach2016	1	--
CTCF	TIMM29	10664	90580	ENCODE,Marbach2016	2	--
TDRKH	GEMIN2	11022	8487	ITFP	1	--
CTCF	ZKSCAN8	10664	7745	Marbach2016	1	--
UTP18	CTDSPL2	51096	51496	ITFP	1	--
CTCF	MTERF4	10664	130916	ENCODE	1	--
CTCF	CYB5D1	10664	124637	Marbach2016	1	--
PWP1	RAN	11137	5901	ITFP	1	--
CTCF	RELCH	10664	57614	Marbach2016	1	--
CTCF	GNAI3	10664	2773	Marbach2016	1	DEG
CTCF	RRAGA	10664	10670	ENCODE,Marbach2016	2	--
CTCF	ALKBH7	10664	84266	Marbach2016	1	--
CTCF	CYBB	10664	1536	Marbach2016	1	DEG
CTCF	HDAC5	10664	10014	Marbach2016	1	DEG
CTCF	ANP32E	10664	81611	Marbach2016	1	DEG
CTCF	G0S2	10664	50486	Marbach2016	1	--
CTCF	SLC30A4	10664	7782	Marbach2016	1	--
CTCF	DPH1	10664	1801	ENCODE,Marbach2016	2	--
CTCF	MNDA	10664	4332	Marbach2016	1	--
CTCF	IGF1R	10664	3480	ENCODE	1	--
CTCF	RRP36	10664	88745	Marbach2016	1	--
DHX37	RAB35	57647	11021	ITFP	1	--
CTCF	MCPH1	10664	79648	ENCODE	1	--
CTCF	APP	10664	351	TTRUST2	1	DEG
CTCF	LIMK2	10664	3985	Marbach2016	1	--
CTCF	CHST14	10664	113189	Marbach2016	1	--
CTCF	MIEF1	10664	54471	Marbach2016	1	--
CTCF	ST20-AS1	10664	283687	ENCODE	1	--
CTCF	TSPAN14	10664	81619	Marbach2016	1	DEG
PWP1	CCT4	11137	10575	ITFP	1	--
CTCF	RSPO3	10664	84870	Marbach2016	1	--
CTCF	LHFPL6	10664	10186	ENCODE	1	--
CTCF	XPO7	10664	23039	Marbach2016	1	--
CTCF	ACOT11	10664	26027	Marbach2016	1	--
CTCF	STK10	10664	6793	Marbach2016	1	--
CTCF	ZNF281	10664	23528	Marbach2016	1	--
CTCF	TAGLN2	10664	8407	Marbach2016	1	--
CTCF	BDKRB2	10664	624	ENCODE	1	--
CTCF	PIN1	10664	5300	Marbach2016	1	--
CTCF	NDUFS1	10664	4719	ENCODE	1	--
CTCF	THAP12	10664	5612	Marbach2016	1	DEG
CTCF	MZT2A	10664	653784	Marbach2016	1	--
UTP18	ILF2	51096	3608	ITFP	1	DEG
CTCF	IPO5	10664	3843	ENCODE	1	--
CTCF	IFNAR1	10664	3454	ENCODE,Marbach2016	2	--
CTCF	DNM1	10664	1759	Marbach2016	1	DEG
CTCF	PGRMC1	10664	10857	Marbach2016	1	--
CTCF	PSMD11	10664	5717	ENCODE	1	--
CTCF	FBXL17	10664	64839	Marbach2016	1	DEG
CTCF	SH3D21	10664	79729	ENCODE	1	--
CLIP1	CEP152	6249	22995	ITFP	1	--
CTCF	CCDC59	10664	29080	Marbach2016	1	--
CTCF	ZKSCAN3	10664	80317	Marbach2016	1	--
CTCF	CEACAM1	10664	634	Marbach2016	1	--
CTCF	PCNT	10664	5116	ENCODE	1	--
CTCF	ATRIP	10664	84126	ENCODE	1	--
CTCF	TMEM39A	10664	55254	Marbach2016	1	--
CTCF	CHAF1A	10664	10036	Marbach2016	1	--
CTCF	SAFB	10664	6294	Marbach2016	1	DEG
CTCF	PHF5A	10664	84844	Marbach2016	1	DEG
CTCF	FLI1	10664	2313	Marbach2016	1	--
LMO7	TTC13	4008	79573	ITFP	1	--
CTCF	P4HB	10664	5034	ENCODE,Marbach2016	2	--
CTCF	TAF15	10664	8148	Marbach2016	1	--
PWP1	UTP18	11137	51096	ITFP	1	--
CTCF	TIMMDC1	10664	51300	Marbach2016	1	--
CTCF	BORCS5	10664	118426	Marbach2016	1	DEG
CTCF	IFITM10	10664	402778	Marbach2016	1	--
CTCF	TAF1C	10664	9013	Marbach2016	1	--
CTCF	FAM57A	10664	79850	ENCODE	1	--
CTCF	POLD4	10664	57804	ENCODE	1	--
CTCF	CASP7	10664	840	Marbach2016	1	--
CTCF	TIMM50	10664	92609	Marbach2016	1	--
CTCF	HAGH	10664	3029	Marbach2016	1	--
CTCF	ACO2	10664	50	Marbach2016	1	--
CTCF	CSAD	10664	51380	Marbach2016	1	DEG
CTCF	USP24	10664	23358	ENCODE	1	--
CTCF	SLC9A3R2	10664	9351	Marbach2016	1	DEG
CTCF	KDM3A	10664	55818	Marbach2016	1	DEG
CTCF	SMPD4	10664	55627	Marbach2016	1	--
LMO7	IFNLR1	4008	163702	ITFP	1	--
CTCF	CMTM4	10664	146223	Marbach2016	1	--
CTCF	CHMP6	10664	79643	Marbach2016	1	--
CTCF	OMA1	10664	115209	Marbach2016	1	--
UTP18	SMG7	51096	9887	ITFP	1	--
CTCF	PSRC1	10664	84722	Marbach2016	1	--
CTCF	P4HA1	10664	5033	Marbach2016	1	DEG
CTCF	RUSC2	10664	9853	Marbach2016	1	DEG
CTCF	PI4KA	10664	5297	Marbach2016	1	--
CTCF	EP400P1	10664	347918	Marbach2016	1	--
CTCF	FAM47E	10664	100129583	Marbach2016	1	DEG
CTCF	MRPL34	10664	64981	Marbach2016	1	--
CTCF	VPS52	10664	6293	Marbach2016	1	--
CTCF	GAA	10664	2548	Marbach2016	1	--
CTCF	MTHFSD	10664	64779	Marbach2016	1	--
DDX54	RAB17	79039	64284	ITFP	1	DEG
CTCF	COX14	10664	84987	Marbach2016	1	--
CTCF	EPHB4	10664	2050	ENCODE	1	--
CTCF	GRAMD1A	10664	57655	Marbach2016	1	DEG
CTCF	RPL21	10664	6144	ENCODE	1	DEG
CTCF	TOMM40L	10664	84134	Marbach2016	1	--
CTCF	ADSL	10664	158	ENCODE	1	--
CTCF	C3	10664	718	Marbach2016	1	--
CTCF	ADCY3	10664	109	Marbach2016	1	--
CTCF	ST6GALNAC4	10664	27090	Marbach2016	1	DEG
CTCF	SEMA3F	10664	6405	Marbach2016	1	--
CTCF	HES4	10664	57801	ENCODE,Marbach2016	2	--
CTCF	DAXX	10664	1616	Marbach2016	1	--
CTCF	PUS1	10664	80324	Marbach2016	1	--
CTCF	TRAF3IP2	10664	10758	Marbach2016	1	--
DDX41	ENO1	51428	2023	ITFP	1	DEG
CTCF	TCF3	10664	6929	ENCODE,Marbach2016	2	--
CTCF	TMEM243	10664	79161	Marbach2016	1	--
CTCF	RTP4	10664	64108	Marbach2016	1	--
CTCF	BICRAL	10664	23506	Marbach2016	1	DEG
CTCF	SYNPO2L	10664	79933	Marbach2016	1	DEG
CTCF	ZNF219	10664	51222	Neph2012	1	--
CTCF	GTF2H4	10664	2968	Marbach2016	1	--
CTCF	EXOC5	10664	10640	Marbach2016	1	--
CTCF	ZMYM5	10664	9205	Marbach2016	1	--
CTCF	DUSP5	10664	1847	Marbach2016	1	DEG
CTCF	HSPA14	10664	51182	Marbach2016	1	--
CTCF	TWISTNB	10664	221830	ENCODE,Marbach2016	2	--
CTCF	C3orf18	10664	51161	Marbach2016	1	--
CTCF	IRF2BP1	10664	26145	Marbach2016	1	DEG
CTCF	DPYSL3	10664	1809	Marbach2016	1	--
CTCF	CD7	10664	924	Marbach2016	1	--
CTCF	PPP1R8	10664	5511	Marbach2016	1	--
CTCF	AP2A2	10664	161	Marbach2016	1	--
CLIP1	FBXO5	6249	26271	ITFP	1	--
CTCF	INKA2	10664	55924	Marbach2016	1	--
CTCF	HPCAL1	10664	3241	Marbach2016	1	DEG
UTP18	WTAP	51096	9589	ITFP	1	--
CTCF	MRPS14	10664	63931	ENCODE	1	DEG
CTCF	PSPH	10664	5723	Marbach2016	1	--
CTCF	EMC3	10664	55831	Marbach2016	1	--
UTP18	LIPT1	51096	51601	ITFP	1	--
CTCF	PLAU	10664	5328	Marbach2016	1	--
CTCF	PARP14	10664	54625	Marbach2016	1	--
CTCF	SREBF2	10664	6721	Neph2012	1	--
CTCF	MED17	10664	9440	Marbach2016	1	--
CTCF	U2AF1	10664	7307	Marbach2016	1	--
UTP18	CPSF3	51096	51692	ITFP	1	--
CTCF	ZNF148	10664	7707	Neph2012	1	--
CTCF	S100A6	10664	6277	Marbach2016	1	DEG
CTCF	RGS5	10664	8490	ENCODE	1	--
CTCF	C7orf26	10664	79034	Marbach2016	1	--
PWP1	ZNF207	11137	7756	ITFP	1	--
CTCF	RPS20	10664	6224	Marbach2016	1	DEG
CTCF	SF3B2	10664	10992	Marbach2016	1	--
CTCF	GDI2	10664	2665	Marbach2016	1	DEG
CLIP1	NCAPH	6249	23397	ITFP	1	--
PWP1	PRC1	11137	9055	ITFP	1	--
CTCF	POGLUT1	10664	56983	ENCODE,Marbach2016	2	--
CTCF	PPARD	10664	5467	Marbach2016	1	--
CTCF	RBM34	10664	23029	Marbach2016	1	--
CTCF	ACAP3	10664	116983	ENCODE,Marbach2016	2	--
CTCF	ERI3	10664	79033	Marbach2016	1	--
DDX41	VPS25	51428	84313	ITFP	1	DEG
UTP18	UTP6	51096	55813	ITFP	1	--
CTCF	CES4A	10664	283848	Marbach2016	1	DEG
CTCF	IL15RA	10664	3601	Marbach2016	1	--
CTCF	VPS51	10664	738	ENCODE	1	--
CTCF	SEPT7	10664	989	ENCODE	1	--
CTCF	EPHB3	10664	2049	Marbach2016	1	DEG
CTCF	BTN2A1	10664	11120	Marbach2016	1	--
CTCF	RAD21	10664	5885	TTRUST2	1	--
CTCF	AUNIP	10664	79000	Marbach2016	1	--
[truncated: 1,977 more rows]

## Sheet: Table S5. sheet2
Table S5: The 3,836 targets of SH3PXD2A-AS1-binding TFs (RNA-pulldown) collected from databases.
Sheet2：TF-DEG target network. These targets were differentially expressed in EOSPE.
TF_UpdateSymbol	Target_UpdateSymbol	TF_EntrezID	Target_EntrezID	Database	Database_Count	#9 TFs and 758 target which are differentially expressed in EOSPE.
CLIP1	SNRPB	6249	6628	ITFP	1
CTCF	MINPP1	10664	9562	ENCODE	1
CTCF	SLC37A2	10664	219855	Marbach2016	1
CTCF	PDZRN3	10664	23024	Marbach2016	1
CTCF	RHBDD3	10664	25807	Marbach2016	1
CTCF	FAM98C	10664	147965	Marbach2016	1
CTCF	TNFSF12	10664	8742	Marbach2016	1
CTCF	FKBP8	10664	23770	ENCODE	1
CTCF	PIGN	10664	23556	Marbach2016	1
CTCF	CSNK2A2	10664	1459	Marbach2016	1
CTCF	CEBPG	10664	1054	Neph2012,Marbach2016	2
CTCF	C8orf58	10664	541565	Marbach2016	1
CTCF	GORASP2	10664	26003	Marbach2016	1
CTCF	SLC16A4	10664	9122	Marbach2016	1
CTCF	SYT7	10664	9066	Marbach2016	1
CTCF	EDEM2	10664	55741	ENCODE	1
CTCF	AHR	10664	196	Neph2012	1
CTCF	RPL36	10664	25873	Marbach2016	1
CTCF	LRP3	10664	4037	Marbach2016	1
CTCF	MFHAS1	10664	9258	Marbach2016	1
CTCF	UBE2D2	10664	7322	Marbach2016	1
CTCF	GOSR1	10664	9527	Marbach2016	1
CTCF	MICAL3	10664	57553	Marbach2016	1
CTCF	GCH1	10664	2643	Marbach2016	1
CTCF	LANCL2	10664	55915	Marbach2016	1
CTCF	JTB	10664	10899	Marbach2016	1
CTCF	AK4	10664	205	Marbach2016	1
CTCF	ANKRD6	10664	22881	Marbach2016	1
CTCF	NEDD8	10664	4738	Marbach2016	1
CTCF	TNFAIP8L1	10664	126282	Marbach2016	1
CTCF	OST4	10664	100128731	Marbach2016	1
CTCF	FEM1A	10664	55527	Marbach2016	1
CTCF	DLG3	10664	1741	Marbach2016	1
CTCF	CSRP2	10664	1466	Marbach2016	1
CTCF	SLC26A11	10664	284129	Marbach2016	1
CTCF	DPH3	10664	285381	ENCODE	1
CTCF	SH3PXD2A	10664	9644	Marbach2016	1
CTCF	EDF1	10664	8721	Marbach2016	1
CTCF	SRI	10664	6717	Marbach2016	1
CTCF	ADORA2A	10664	135	ENCODE	1
CTCF	DUSP1	10664	1843	ENCODE,Marbach2016	2
UTP18	CACYBP	51096	27101	ITFP	1
UTP18	ERLIN1	51096	10613	ITFP	1
CTCF	ZMYND11	10664	10771	Marbach2016	1
CTCF	ANGPTL2	10664	23452	Marbach2016	1
CTCF	LOXL1	10664	4016	Marbach2016	1
CTCF	SLC1A1	10664	6505	Marbach2016	1
CTCF	CES2	10664	8824	Marbach2016	1
CTCF	TOMM20	10664	9804	Marbach2016	1
CTCF	UGP2	10664	7360	Marbach2016	1
CTCF	ZNF414	10664	84330	ENCODE,Marbach2016	2
CTCF	NOB1	10664	28987	Marbach2016	1
CTCF	ING5	10664	84289	ENCODE	1
CTCF	NFE2L2	10664	4780	Marbach2016	1
CTCF	ARSB	10664	411	Marbach2016	1
CTCF	RPS25	10664	6230	Marbach2016	1
CTCF	ADPRHL2	10664	54936	ENCODE,Marbach2016	2
CTCF	ARNT2	10664	9915	Neph2012	1
CTCF	CADPS2	10664	93664	Marbach2016	1
CTCF	TUFM	10664	7284	ENCODE,Marbach2016	2
CTCF	STMN3	10664	50861	ENCODE	1
CTCF	ARID3A	10664	1820	Marbach2016	1
CTCF	CCNG2	10664	901	Marbach2016	1
CTCF	ERGIC1	10664	57222	Marbach2016	1
CTCF	FKBPL	10664	63943	Marbach2016	1
CTCF	ATXN1L	10664	342371	Marbach2016	1
CTCF	ALKBH5	10664	54890	Marbach2016	1
CTCF	ZNF331	10664	55422	Marbach2016	1
CTCF	KIAA1522	10664	57648	Marbach2016	1
CTCF	SLC25A35	10664	399512	Marbach2016	1
CTCF	TNNI2	10664	7136	Marbach2016	1
CTCF	HDAC8	10664	55869	Marbach2016	1
CTCF	ECM1	10664	1893	Marbach2016	1
CTCF	EEF1B2	10664	1933	ENCODE	1
CTCF	B3GNT2	10664	10678	Marbach2016	1
CTCF	PROCR	10664	10544	ENCODE	1
CTCF	CNIH4	10664	29097	Marbach2016	1
CTCF	U2AF2	10664	11338	Marbach2016	1
CTCF	CYP4V2	10664	285440	ENCODE,Marbach2016	2
CTCF	LYN	10664	4067	Marbach2016	1
CTCF	ERLIN1	10664	10613	ENCODE	1
CTCF	PIFO	10664	128344	Marbach2016	1
CTCF	ZBTB1	10664	22890	Marbach2016	1
CTCF	BUB1B	10664	701	Marbach2016	1
CTCF	SLC2A8	10664	29988	Marbach2016	1
CTCF	EAF1	10664	85403	Marbach2016	1
CTCF	ADCY7	10664	113	Marbach2016	1
UTP18	CHCHD1	51096	118487	ITFP	1
UTP18	HPS3	51096	84343	ITFP	1
CTCF	HINT3	10664	135114	Marbach2016	1
CTCF	HIST1H2AC	10664	8334	Marbach2016	1
PWP1	ACBD6	11137	84320	ITFP	1
CTCF	ZNF319	10664	57567	Marbach2016	1
CTCF	GAS2L1	10664	10634	Marbach2016	1
CTCF	CISH	10664	1154	Marbach2016	1
CTCF	TMEM159	10664	57146	Marbach2016	1
CTCF	RPA1	10664	6117	Marbach2016	1
CTCF	SNRPD2	10664	6633	Marbach2016	1
CTCF	G6PC3	10664	92579	Marbach2016	1
CTCF	PARP15	10664	165631	Marbach2016	1
CTCF	AP2B1	10664	163	Marbach2016	1
CLIP1	PATJ	6249	10207	ITFP	1
CTCF	MBD2	10664	8932	ENCODE	1
CTCF	MAN1B1	10664	11253	Marbach2016	1
CTCF	SNX18	10664	112574	Marbach2016	1
CTCF	GLIS3	10664	169792	Marbach2016	1
CTCF	CBFB	10664	865	Marbach2016	1
CTCF	MAPKAPK2	10664	9261	Marbach2016	1
UTP18	RPS14	51096	6208	ITFP	1
CTCF	ARL16	10664	339231	Marbach2016	1
CTCF	PACS1	10664	55690	Marbach2016	1
CTCF	EVL	10664	51466	Marbach2016	1
CTCF	H19	10664	283120	TTRUST2	1
PWP1	GNAI3	11137	2773	ITFP	1
CTCF	IGF2R	10664	3482	Marbach2016	1
CTCF	CTSK	10664	1513	Marbach2016	1
CTCF	ZNRF1	10664	84937	Marbach2016	1
CTCF	SRSF5	10664	6430	ENCODE	1
CTCF	GBE1	10664	2632	Marbach2016	1
CTCF	NIPSNAP2	10664	2631	Marbach2016	1
CTCF	SEC22C	10664	9117	ENCODE	1
CTCF	ARID3B	10664	10620	Marbach2016	1
CTCF	MELK	10664	9833	Marbach2016	1
CTCF	RAP2C	10664	57826	Marbach2016	1
CTCF	MAPK8	10664	5599	ENCODE,Marbach2016	2
CTCF	FAM118A	10664	55007	ENCODE	1
CTCF	TM2D3	10664	80213	Marbach2016	1
CLIP1	HNRNPC	6249	3183	ITFP	1
CTCF	C7orf50	10664	84310	ENCODE,Marbach2016	2
CTCF	ARHGEF15	10664	22899	Marbach2016	1
CTCF	ZDHHC24	10664	254359	Marbach2016	1
UTP18	H2AFZ	51096	3015	ITFP	1
CTCF	HSPA2	10664	3306	Marbach2016	1
CTCF	DNASE2	10664	1777	Marbach2016	1
CTCF	ST13	10664	6767	Marbach2016	1
CTCF	SH3PXD2B	10664	285590	Marbach2016	1
CLIP1	TDP1	6249	55775	ITFP	1
CTCF	PDCD4	10664	27250	Marbach2016	1
CTCF	SLIT3	10664	6586	Marbach2016	1
CTCF	TNIP2	10664	79155	Marbach2016	1
CTCF	ATL2	10664	64225	Marbach2016	1
CTCF	ATP6V1C2	10664	245973	Marbach2016	1
CTCF	ZNF175	10664	7728	Marbach2016	1
PWP1	TXNDC12	11137	51060	ITFP	1
CTCF	IGBP1	10664	3476	Marbach2016	1
CTCF	PDIA5	10664	10954	Marbach2016	1
CTCF	LGI4	10664	163175	Marbach2016	1
CTCF	GSTZ1	10664	2954	Marbach2016	1
CTCF	NRBP1	10664	29959	Marbach2016	1
CTCF	AHNAK	10664	79026	Marbach2016	1
CTCF	COL17A1	10664	1308	Marbach2016	1
CTCF	TMEM101	10664	84336	Marbach2016	1
CTCF	ABCD3	10664	5825	Marbach2016	1
CTCF	RPL38	10664	6169	Marbach2016	1
CTCF	RPS8	10664	6202	Marbach2016	1
CTCF	RPL10A	10664	4736	Marbach2016	1
CTCF	MMP15	10664	4324	Marbach2016	1
CTCF	SUSD6	10664	9766	Marbach2016	1
UTP18	NUP88	51096	4927	ITFP	1
CTCF	ANTXR1	10664	84168	Marbach2016	1
CTCF	PHYHIP	10664	9796	Marbach2016	1
CTCF	RNASEH2C	10664	84153	Marbach2016	1
CTCF	PARD6B	10664	84612	Marbach2016	1
CTCF	DPP7	10664	29952	Marbach2016	1
CTCF	CPNE1	10664	8904	Marbach2016	1
CTCF	HAUS7	10664	55559	Marbach2016	1
CTCF	MTMR6	10664	9107	Marbach2016	1
CTCF	PRSS12	10664	8492	Marbach2016	1
CTCF	SLC6A17	10664	388662	Marbach2016	1
CTCF	WIPF2	10664	147179	ENCODE,Marbach2016	2
CTCF	MTHFD1L	10664	25902	Marbach2016	1
CTCF	GSTM3	10664	2947	Marbach2016	1
LMO7	CADM3	4008	57863	ITFP	1
CTCF	SIRT5	10664	23408	Marbach2016	1
CTCF	ADIPOR2	10664	79602	Marbach2016	1
CTCF	ILF2	10664	3608	Marbach2016	1
CTCF	TOE1	10664	114034	ENCODE	1
CTCF	CD84	10664	8832	Marbach2016	1
CTCF	LMCD1	10664	29995	Marbach2016	1
CTCF	TMEM8B	10664	51754	Marbach2016	1
CTCF	GPAT4	10664	137964	Marbach2016	1
CTCF	ACOT4	10664	122970	Marbach2016	1
CTCF	NFATC4	10664	4776	Marbach2016	1
CTCF	SORBS3	10664	10174	Marbach2016	1
CTCF	SWAP70	10664	23075	Marbach2016	1
PWP1	KLHL42	11137	57542	ITFP	1
CTCF	CEP72	10664	55722	ENCODE	1
CTCF	DLX5	10664	1749	Marbach2016	1
CTCF	KYAT1	10664	883	Marbach2016	1
CTCF	EFHD1	10664	80303	Marbach2016	1
CTCF	CCDC57	10664	284001	Marbach2016	1
DDX41	IMPDH2	51428	3615	ITFP	1
CTCF	SLC16A3	10664	9123	Marbach2016	1
CTCF	CCR7	10664	1236	Marbach2016	1
UTP18	TDP1	51096	55775	ITFP	1
PWP1	RPL22L1	11137	200916	ITFP	1
CTCF	METTL6	10664	131965	Marbach2016	1
CTCF	FGD6	10664	55785	Marbach2016	1
CTCF	SCN1B	10664	6324	Marbach2016	1
CTCF	LHFPL2	10664	10184	Marbach2016	1
CTCF	RASD1	10664	51655	Marbach2016	1
CTCF	ACTN1	10664	87	Marbach2016	1
DHX37	TXNDC12	57647	51060	ITFP	1
CTCF	NEURL1B	10664	54492	Marbach2016	1
PWP1	SNRPB	11137	6628	ITFP	1
CTCF	IRF3	10664	3661	Marbach2016	1
CTCF	CD63	10664	967	Marbach2016	1
CTCF	CUX1	10664	1523	Marbach2016	1
CTCF	RSRC1	10664	51319	Marbach2016	1
PWP1	SUV39H1	11137	6839	ITFP	1
CTCF	SLC44A3	10664	126969	Marbach2016	1
CTCF	LYRM1	10664	57149	Marbach2016	1
CTCF	SNRPE	10664	6635	Marbach2016	1
CTCF	ZNRF2	10664	223082	ENCODE	1
CTCF	GOLPH3L	10664	55204	Marbach2016	1
CTCF	PIGX	10664	54965	Marbach2016	1
CTCF	CYGB	10664	114757	Marbach2016	1
CTCF	DNAJC8	10664	22826	Marbach2016	1
CTCF	JUP	10664	3728	ENCODE	1
CTCF	BTBD3	10664	22903	Marbach2016	1
CTCF	ZNF791	10664	163049	Marbach2016	1
CTCF	BSG	10664	682	Marbach2016	1
CTCF	NCKIPSD	10664	51517	ENCODE,Marbach2016	2
CTCF	PROSER2	10664	254427	Marbach2016	1
CTCF	GRAMD1C	10664	54762	Marbach2016	1
CTCF	SREBF1	10664	6720	ENCODE,Marbach2016	2
CTCF	STK24	10664	8428	Marbach2016	1
CTCF	CNNM4	10664	26504	ENCODE	1
CTCF	IRF7	10664	3665	ENCODE	1
CTCF	GLMP	10664	112770	Marbach2016	1
UTP18	GLRX3	51096	10539	ITFP	1
CTCF	BTD	10664	686	Marbach2016	1
CTCF	ARHGEF7	10664	8874	Marbach2016	1
CTCF	CRKL	10664	1399	Marbach2016	1
CTCF	DEAF1	10664	10522	Neph2012	1
CTCF	ZNF271P	10664	10778	ENCODE	1
PWP1	CKS1B	11137	1163	ITFP	1
CTCF	TPGS1	10664	91978	Marbach2016	1
CTCF	TMEM107	10664	84314	Marbach2016	1
CTCF	ELF4	10664	2000	Marbach2016	1
CTCF	ANKRD11	10664	29123	ENCODE	1
CTCF	ZDHHC21	10664	340481	Marbach2016	1
CTCF	IGSF8	10664	93185	Marbach2016	1
CTCF	FOLR2	10664	2350	Marbach2016	1
PWP1	SNRPD2	11137	6633	ITFP	1
CTCF	DPM1	10664	8813	Marbach2016	1
CTCF	JHY	10664	79864	Marbach2016	1
CTCF	TOMM7	10664	54543	Marbach2016	1
CTCF	ATG4D	10664	84971	Marbach2016	1
CTCF	C16orf70	10664	80262	Marbach2016	1
CTCF	EZR	10664	7430	Marbach2016	1
CTCF	GGCX	10664	2677	Marbach2016	1
CTCF	WDR82	10664	80335	Marbach2016	1
CTCF	RPS27A	10664	6233	Marbach2016	1
CTCF	PJA1	10664	64219	Marbach2016	1
CTCF	TMEM208	10664	29100	Marbach2016	1
CTCF	ZBTB33	10664	10009	Marbach2016	1
CTCF	AFG3L1P	10664	172	ENCODE	1
CTCF	PRXL2A	10664	84293	Marbach2016	1
CTCF	RNPS1	10664	10921	Marbach2016	1
CTCF	TMEM102	10664	284114	Marbach2016	1
LMO7	SETD5	4008	55209	ITFP	1
CTCF	KCNA7	10664	3743	Marbach2016	1
CTCF	TCN2	10664	6948	Marbach2016	1
CTCF	PNKD	10664	25953	Marbach2016	1
CTCF	ATMIN	10664	23300	ENCODE,Marbach2016	2
CTCF	NCSTN	10664	23385	Marbach2016	1
CTCF	ETS2	10664	2114	Marbach2016	1
CTCF	HADHA	10664	3030	Marbach2016	1
CTCF	ATP6V0D1	10664	9114	Marbach2016	1
CTCF	ZFYVE21	10664	79038	ENCODE	1
CTCF	NAA20	10664	51126	Marbach2016	1
CTCF	CCND1	10664	595	TTRUST2	1
CTCF	NTMT1	10664	28989	Marbach2016	1
CTCF	CCDC84	10664	338657	Marbach2016	1
CTCF	GPNMB	10664	10457	Marbach2016	1
CTCF	CTBP2	10664	1488	ENCODE,Marbach2016	2
CTCF	ERP29	10664	10961	Marbach2016	1
CTCF	FDX2	10664	112812	Marbach2016	1
UTP18	HSPA8	51096	3312	ITFP	1
CTCF	ISLR	10664	3671	Marbach2016	1
CTCF	NFYB	10664	4801	ENCODE	1
CTCF	ADHFE1	10664	137872	ENCODE	1
CTCF	HAX1	10664	10456	Marbach2016	1
CTCF	FEZ2	10664	9637	Marbach2016	1
CTCF	RPN1	10664	6184	Marbach2016	1
CTCF	NTN1	10664	9423	Marbach2016	1
CTCF	TANK	10664	10010	Marbach2016	1
CTCF	APLN	10664	8862	Marbach2016	1
CTCF	ADGRG1	10664	9289	ENCODE,Marbach2016	2
CTCF	ATP6V0E1	10664	8992	Marbach2016	1
CTCF	C8orf44	10664	56260	ENCODE	1
CTCF	LTF	10664	4057	Marbach2016	1
CTCF	ZNF432	10664	9668	Marbach2016	1
CTCF	FEM1C	10664	56929	Marbach2016	1
CTCF	CST6	10664	1474	Marbach2016	1
CTCF	TMEM132A	10664	54972	ENCODE	1
CTCF	DXO	10664	1797	Marbach2016	1
CTCF	BHLHE40	10664	8553	ENCODE,Marbach2016	2
CTCF	CKS2	10664	1164	Marbach2016	1
CTCF	MMP1	10664	4312	Marbach2016	1
CTCF	CCDC28A	10664	25901	ENCODE	1
CTCF	RN7SL263P	10664	106480993	Marbach2016	1
CTCF	ZNF416	10664	55659	Marbach2016	1
CTCF	ATP9B	10664	374868	Marbach2016	1
CTCF	CERS6	10664	253782	Marbach2016	1
CTCF	ARPC5	10664	10092	ENCODE	1
CTCF	DAD1	10664	1603	ENCODE	1
CTCF	AMOTL2	10664	51421	ENCODE	1
CTCF	ADAM33	10664	80332	Marbach2016	1
CTCF	RAP1A	10664	5906	Marbach2016	1
CTCF	PRPF40B	10664	25766	Marbach2016	1
CTCF	PCCB	10664	5096	Marbach2016	1
CTCF	PPP2CB	10664	5516	ENCODE	1
CTCF	ZDHHC9	10664	51114	Marbach2016	1
CTCF	CCDC113	10664	29070	Marbach2016	1
CTCF	NFIL3	10664	4783	Marbach2016	1
CTCF	CLPX	10664	10845	Marbach2016	1
CTCF	IQGAP3	10664	128239	Marbach2016	1
CTCF	BCL7C	10664	9274	ENCODE	1
UTP18	ZNF317	51096	57693	ITFP	1
CTCF	CGB3	10664	1082	Marbach2016	1
CTCF	GATA1	10664	2623	Neph2012	1
CTCF	LRRC8A	10664	56262	Marbach2016	1
CTCF	EFNB1	10664	1947	Marbach2016	1
CTCF	B4GAT1	10664	11041	Marbach2016	1
CTCF	RAB15	10664	376267	Marbach2016	1
CTCF	CFAP54	10664	144535	Marbach2016	1
CTCF	RAB8A	10664	4218	Marbach2016	1
CTCF	MLLT6	10664	4302	ENCODE	1
CTCF	PRRG1	10664	5638	Marbach2016	1
CTCF	TMEM259	10664	91304	Marbach2016	1
CTCF	NDRG1	10664	10397	Marbach2016	1
CTCF	PEA15	10664	8682	Marbach2016	1
CTCF	ERCC1	10664	2067	Marbach2016	1
CTCF	RPL36A	10664	6173	Marbach2016	1
CTCF	ALS2CL	10664	259173	Marbach2016	1
CTCF	CHCHD1	10664	118487	Marbach2016	1
CTCF	ZNF350	10664	59348	Marbach2016	1
CTCF	CDK9	10664	1025	ENCODE,Marbach2016	2
CTCF	TOR1B	10664	27348	Marbach2016	1
CTCF	SLC6A6	10664	6533	ENCODE	1
CTCF	KIT	10664	3815	Marbach2016	1
CTCF	RPL12	10664	6136	Marbach2016	1
CTCF	MTFP1	10664	51537	Marbach2016	1
CTCF	HAAO	10664	23498	Marbach2016	1
CTCF	GNAI3	10664	2773	Marbach2016	1
CTCF	CYBB	10664	1536	Marbach2016	1
CTCF	HDAC5	10664	10014	Marbach2016	1
CTCF	ANP32E	10664	81611	Marbach2016	1
CTCF	APP	10664	351	TTRUST2	1
CTCF	TSPAN14	10664	81619	Marbach2016	1
CTCF	THAP12	10664	5612	Marbach2016	1
UTP18	ILF2	51096	3608	ITFP	1
CTCF	DNM1	10664	1759	Marbach2016	1
CTCF	FBXL17	10664	64839	Marbach2016	1
CTCF	SAFB	10664	6294	Marbach2016	1
CTCF	PHF5A	10664	84844	Marbach2016	1
CTCF	BORCS5	10664	118426	Marbach2016	1
CTCF	CSAD	10664	51380	Marbach2016	1
CTCF	SLC9A3R2	10664	9351	Marbach2016	1
CTCF	KDM3A	10664	55818	Marbach2016	1
CTCF	P4HA1	10664	5033	Marbach2016	1
CTCF	RUSC2	10664	9853	Marbach2016	1
CTCF	FAM47E	10664	100129583	Marbach2016	1
DDX54	RAB17	79039	64284	ITFP	1
CTCF	GRAMD1A	10664	57655	Marbach2016	1
CTCF	RPL21	10664	6144	ENCODE	1
CTCF	ST6GALNAC4	10664	27090	Marbach2016	1
DDX41	ENO1	51428	2023	ITFP	1
CTCF	BICRAL	10664	23506	Marbach2016	1
CTCF	SYNPO2L	10664	79933	Marbach2016	1
CTCF	DUSP5	10664	1847	Marbach2016	1
CTCF	IRF2BP1	10664	26145	Marbach2016	1
CTCF	HPCAL1	10664	3241	Marbach2016	1
CTCF	MRPS14	10664	63931	ENCODE	1
CTCF	S100A6	10664	6277	Marbach2016	1
CTCF	RPS20	10664	6224	Marbach2016	1
CTCF	GDI2	10664	2665	Marbach2016	1
DDX41	VPS25	51428	84313	ITFP	1
CTCF	CES4A	10664	283848	Marbach2016	1
CTCF	EPHB3	10664	2049	Marbach2016	1
CTCF	RPARP-AS1	10664	100505761	ENCODE	1
CTCF	ATP6V1D	10664	51382	Marbach2016	1
CTCF	PPP1R15A	10664	23645	Marbach2016	1
CTCF	MAP2K1	10664	5604	ENCODE	1
CTCF	SSBP2	10664	23635	Marbach2016	1
CTCF	HDGF	10664	3068	Marbach2016	1
CTCF	EDNRB	10664	1910	Marbach2016	1
CTCF	HIST1H2BC	10664	8347	Marbach2016	1
CTCF	DDR1	10664	780	Marbach2016	1
CTCF	TNFRSF10D	10664	8793	Marbach2016	1
CTCF	LAS1L	10664	81887	Marbach2016	1
CTCF	OCRL	10664	4952	Marbach2016	1
CTCF	REXO1	10664	57455	ENCODE,Marbach2016	2
CTCF	SHROOM3	10664	57619	Marbach2016	1
CTCF	ARMH4	10664	145407	ENCODE	1
CTCF	SPATA2	10664	9825	Marbach2016	1
CTCF	HMCN1	10664	83872	Marbach2016	1
UTP18	PTRH2	51096	51651	ITFP	1
CTCF	ZFP36L1	10664	677	Marbach2016	1
CTCF	KMT2E	10664	55904	ENCODE	1
CTCF	METTL14	10664	57721	Marbach2016	1
CTCF	IRS1	10664	3667	Marbach2016	1
CTCF	ANGPTL4	10664	51129	Marbach2016	1
CTCF	C18orf32	10664	497661	Marbach2016	1
CTCF	RPL37	10664	6167	Marbach2016	1
CTCF	C6orf89	10664	221477	Marbach2016	1
CTCF	MYLK	10664	4638	Marbach2016	1
CTCF	CACNA1A	10664	773	Marbach2016	1
CTCF	KIAA0513	10664	9764	Marbach2016	1
CTCF	PTRH2	10664	51651	Marbach2016	1
CTCF	PTGDS	10664	5730	Marbach2016	1
CTCF	MRVI1	10664	10335	Marbach2016	1
CTCF	GALK1	10664	2584	Marbach2016	1
CTCF	FOXJ2	10664	55810	Neph2012	1
CTCF	ADNP	10664	23394	Marbach2016	1
CTCF	CAPZA2	10664	830	ENCODE	1
CTCF	YOD1	10664	55432	Marbach2016	1
CTCF	CX3CR1	10664	1524	Marbach2016	1
CTCF	WDR33	10664	55339	ENCODE	1
CTCF	NOL10	10664	79954	Marbach2016	1
CTCF	LSP1	10664	4046	Marbach2016	1
CTCF	LYPLA2	10664	11313	Marbach2016	1
CTCF	IST1	10664	9798	Marbach2016	1
CTCF	FAM126A	10664	84668	Marbach2016	1
CTCF	FKBP9	10664	11328	ENCODE	1
CTCF	GCLM	10664	2730	Marbach2016	1
CTCF	WBP2	10664	23558	Marbach2016	1
CTCF	VEGFA	10664	7422	ENCODE,Marbach2016	2
CTCF	BRCA1	10664	672	TTRUST2,Marbach2016	2
CLIP1	UBE2B	6249	7320	ITFP	1
CTCF	ACTR3	10664	10096	Marbach2016	1
CTCF	HSPA8	10664	3312	Marbach2016	1
CTCF	ICMT	10664	23463	ENCODE	1
CTCF	RPS27	10664	6232	Marbach2016	1
CTCF	LAMA4	10664	3910	Marbach2016	1
CTCF	UBALD2	10664	283991	Marbach2016	1
CTCF	TRAPPC12	10664	51112	ENCODE,Marbach2016	2
CTCF	SYT15	10664	83849	Marbach2016	1
CTCF	SLC26A6	10664	65010	ENCODE,Marbach2016	2
CTCF	MED31	10664	51003	Marbach2016	1
CTCF	GRHL1	10664	29841	Marbach2016	1
CTCF	PDLIM2	10664	64236	Marbach2016	1
CTCF	MXI1	10664	4601	Marbach2016	1
UTP18	SNRPG	51096	6637	ITFP	1
CTCF	NCF4	10664	4689	Marbach2016	1
CTCF	SDHC	10664	6391	Marbach2016	1
CTCF	MAX	10664	4149	Marbach2016	1
CTCF	CBY1	10664	25776	Marbach2016	1
CTCF	POLR2A	10664	5430	Marbach2016	1
CTCF	TCF7L2	10664	6934	Marbach2016	1
CTCF	RUVBL2	10664	10856	Marbach2016	1
CTCF	SCN4B	10664	6330	ENCODE,Marbach2016	2
CTCF	TP53BP2	10664	7159	Marbach2016	1
CTCF	FUT11	10664	170384	Marbach2016	1
CTCF	SMG8	10664	55181	Marbach2016	1
CTCF	VANGL2	10664	57216	Marbach2016	1
CTCF	C2CD2L	10664	9854	Marbach2016	1
CTCF	RAB33B	10664	83452	Marbach2016	1
CTCF	DGKA	10664	1606	Marbach2016	1
CTCF	PPIF	10664	10105	Marbach2016	1
CTCF	RNF168	10664	165918	Marbach2016	1
CTCF	ASAP2	10664	8853	TTRUST2,Marbach2016	2
CTCF	TPD52L2	10664	7165	ENCODE	1
CTCF	SLC23A2	10664	9962	ENCODE	1
CTCF	LRRC32	10664	2615	Marbach2016	1
CTCF	TOB2	10664	10766	Marbach2016	1
CTCF	PDIA4	10664	9601	Marbach2016	1
PWP1	CEP41	11137	95681	ITFP	1
CTCF	EFHC1	10664	114327	ENCODE,Marbach2016	2
CTCF	MYO9A	10664	4649	Marbach2016	1
CTCF	SLC39A14	10664	23516	Marbach2016	1
CTCF	ASNSD1	10664	54529	ENCODE,Marbach2016	2
CTCF	SMIM29	10664	221491	Marbach2016	1
CTCF	UQCRQ	10664	27089	Marbach2016	1
CTCF	CYFIP2	10664	26999	Marbach2016	1
CTCF	DNMT3A	10664	1788	Marbach2016	1
CTCF	TRABD	10664	80305	Marbach2016	1
CTCF	ZCCHC2	10664	54877	Marbach2016	1
CTCF	DENND4A	10664	10260	ENCODE,Marbach2016	2
CTCF	ULK1	10664	8408	Marbach2016	1
CTCF	CXorf40A	10664	91966	Marbach2016	1
CTCF	UBTF	10664	7343	ENCODE,Marbach2016	2
CTCF	GRAMD1B	10664	57476	Marbach2016	1
CTCF	TPBG	10664	7162	Marbach2016	1
CTCF	RPS23	10664	6228	Marbach2016	1
CTCF	ITPKB	10664	3707	Marbach2016	1
CTCF	MMP14	10664	4323	Marbach2016	1
CTCF	RRAD	10664	6236	Marbach2016	1
CTCF	BCORL1	10664	63035	Marbach2016	1
CTCF	MSRB1	10664	51734	Marbach2016	1
CTCF	RIOK1	10664	83732	ENCODE	1
CTCF	RAB3IL1	10664	5866	Marbach2016	1
CTCF	CGB7	10664	94027	Marbach2016	1
CTCF	MORF4L1	10664	10933	ENCODE	1
CTCF	PTPRU	10664	10076	ENCODE,Marbach2016	2
CTCF	CFD	10664	1675	ENCODE,Marbach2016	2
CTCF	SNX33	10664	257364	ENCODE,Marbach2016	2
CTCF	CCAR2	10664	57805	Marbach2016	1
CTCF	IRAK2	10664	3656	TTRUST2,Marbach2016	2
CTCF	PHF7	10664	51533	Marbach2016	1
CTCF	LDLR	10664	3949	Marbach2016	1
CTCF	RPL36AL	10664	6166	ENCODE,Marbach2016	2
CTCF	SPOUT1	10664	51490	Marbach2016	1
CTCF	FBXO45	10664	200933	Marbach2016	1
CTCF	C16orf74	10664	404550	Marbach2016	1
CTCF	SFR1	10664	119392	Marbach2016	1
CTCF	GTF2I	10664	2969	Neph2012	1
CTCF	FCHSD2	10664	9873	Marbach2016	1
CTCF	SNX3	10664	8724	Marbach2016	1
PWP1	NPM1	11137	4869	ITFP	1
CTCF	SRSF9	10664	8683	Marbach2016	1
CTCF	CEBPA	10664	1050	Neph2012,Marbach2016	2
PWP1	NVL	11137	4931	ITFP	1
CTCF	IGFBP5	10664	3488	Marbach2016	1
CTCF	ARTN	10664	9048	Marbach2016	1
CTCF	POLR2C	10664	5432	Marbach2016	1
CTCF	ZNF517	10664	340385	Marbach2016	1
CTCF	SUN2	10664	25777	Marbach2016	1
CTCF	KCTD11	10664	147040	Marbach2016	1
CTCF	FNBP1L	10664	54874	Marbach2016	1
CTCF	RPL5	10664	6125	Marbach2016	1
CTCF	BCAR3	10664	8412	Marbach2016	1
CTCF	TFB2M	10664	64216	Marbach2016	1
CTCF	CITED2	10664	10370	Marbach2016	1
CTCF	APLP2	10664	334	Marbach2016	1
CTCF	PTPN3	10664	5774	Marbach2016	1
CTCF	TERF2	10664	7014	ENCODE	1
CTCF	INPP5B	10664	3633	Marbach2016	1
CTCF	RANBP3	10664	8498	Marbach2016	1
CTCF	FPGS	10664	2356	Marbach2016	1
CTCF	BANF1	10664	8815	Marbach2016	1
CTCF	FANCA	10664	2175	ENCODE	1
CTCF	MED13L	10664	23389	Marbach2016	1
CTCF	DRG2	10664	1819	Marbach2016	1
CTCF	GBP1	10664	2633	Marbach2016	1
CTCF	BIN3	10664	55909	Marbach2016	1
CTCF	BRAF	10664	673	ENCODE	1
CTCF	KLC2	10664	64837	Marbach2016	1
CTCF	CCND2	10664	894	Marbach2016	1
CTCF	RPL14	10664	9045	ENCODE	1
CTCF	HEG1	10664	57493	Marbach2016	1
CTCF	RPS16	10664	6217	ENCODE,Marbach2016	2
UTP18	CRKL	51096	1399	ITFP	1
CTCF	ARMC5	10664	79798	Marbach2016	1
CTCF	DCAF5	10664	8816	Marbach2016	1
CTCF	DEDD2	10664	162989	ENCODE,Marbach2016	2
CTCF	RAB11B-AS1	10664	100507567	ENCODE	1
CTCF	ZNF395	10664	55893	ENCODE,Marbach2016	2
CTCF	PLXNC1	10664	10154	Marbach2016	1
CTCF	DNM2	10664	1785	Marbach2016	1
CTCF	MRPL14	10664	64928	Marbach2016	1
CTCF	LMBR1L	10664	55716	Marbach2016	1
CTCF	NR2C1	10664	7181	Marbach2016	1
CTCF	FTH1	10664	2495	Marbach2016	1
CTCF	ERGIC3	10664	51614	Marbach2016	1
PWP1	TDP1	11137	55775	ITFP	1
CTCF	COL27A1	10664	85301	Marbach2016	1
CTCF	ERO1A	10664	30001	Marbach2016	1
CTCF	TTC33	10664	23548	Marbach2016	1
CTCF	GRN	10664	2896	Marbach2016	1
CTCF	CALR	10664	811	Marbach2016	1
CTCF	APBB3	10664	10307	ENCODE	1
CTCF	RPL29	10664	6159	Marbach2016	1
CTCF	IL17RC	10664	84818	Marbach2016	1
CTCF	XKR6	10664	286046	ENCODE	1
CTCF	ADCY6	10664	112	Marbach2016	1
CTCF	CUTA	10664	51596	Marbach2016	1
CTCF	OPTN	10664	10133	ENCODE	1
CTCF	ATP7A	10664	538	Marbach2016	1
CTCF	ADD1	10664	118	Marbach2016	1
CTCF	ANKDD1A	10664	348094	Marbach2016	1
CTCF	FBXO6	10664	26270	ENCODE	1
CTCF	HACD2	10664	201562	Marbach2016	1
CTCF	SUPT7L	10664	9913	Marbach2016	1
CTCF	MGRN1	10664	23295	Marbach2016	1
CTCF	CNN3	10664	1266	Marbach2016	1
CTCF	PMS2P4	10664	5382	ENCODE	1
UTP18	ARL2BP	51096	23568	ITFP	1
CTCF	KLF4	10664	9314	Neph2012,Marbach2016	2
CTCF	EPS15L1	10664	58513	ENCODE	1
CTCF	AACS	10664	65985	Marbach2016	1
CTCF	SEC61G	10664	23480	Marbach2016	1
CTCF	RELB	10664	5971	Marbach2016	1
CTCF	TMEM141	10664	85014	Marbach2016	1
CTCF	TUSC2	10664	11334	Marbach2016	1
PWP1	HNRNPC	11137	3183	ITFP	1
UTP18	NPM1	51096	4869	ITFP	1
CTCF	COLEC12	10664	81035	Marbach2016	1
CTCF	SIK2	10664	23235	Marbach2016	1
CTCF	POLR2J	10664	5439	Marbach2016	1
CTCF	MPDU1	10664	9526	Marbach2016	1
CTCF	HECTD3	10664	79654	Marbach2016	1
CTCF	NRSN2	10664	80023	ENCODE	1
TDRKH	SLC9A3R2	11022	9351	ITFP	1
CTCF	SPIRE2	10664	84501	ENCODE	1
CTCF	ZBTB4	10664	57659	Marbach2016	1
CTCF	NCOA4	10664	8031	Marbach2016	1
CTCF	RARRES1	10664	5918	TTRUST2	1
UTP18	KLHL42	51096	57542	ITFP	1
CTCF	EGFR	10664	1956	Marbach2016	1
CTCF	NMT2	10664	9397	Marbach2016	1
CTCF	NBPF3	10664	84224	Marbach2016	1
CTCF	ASB16	10664	92591	Marbach2016	1
CTCF	THY1	10664	7070	Marbach2016	1
CTCF	SPEF2	10664	79925	Marbach2016	1
CTCF	GNB1	10664	2782	Marbach2016	1
CTCF	SRSF2	10664	6427	ENCODE,Marbach2016	2
CTCF	FBXO34	10664	55030	Marbach2016	1
CTCF	PTGES	10664	9536	Marbach2016	1
CTCF	CARMIL1	10664	55604	Marbach2016	1
CTCF	FXN	10664	2395	Marbach2016	1
CTCF	FSTL3	10664	10272	Marbach2016	1
CTCF	DYNLL1	10664	8655	Marbach2016	1
PWP1	H2AFZ	11137	3015	ITFP	1
CTCF	ZMIZ1	10664	57178	Marbach2016	1
CTCF	ATG16L2	10664	89849	ENCODE,Marbach2016	2
UTP18	HNRNPC	51096	3183	ITFP	1
CTCF	PRKAB2	10664	5565	Marbach2016	1
CTCF	SMIM12	10664	113444	Marbach2016	1
CTCF	DTNB	10664	1838	Marbach2016	1
CTCF	SEC14L1	10664	6397	Marbach2016	1
CTCF	KLF11	10664	8462	Neph2012,Marbach2016	2
CTCF	LBH	10664	81606	Marbach2016	1
CTCF	CPXM2	10664	119587	Marbach2016	1
CTCF	CBX6	10664	23466	Marbach2016	1
CTCF	AP5S1	10664	55317	Marbach2016	1
CTCF	SUFU	10664	51684	Marbach2016	1
CTCF	BCL6	10664	604	TTRUST2,Marbach2016	2
CTCF	NECAP2	10664	55707	Marbach2016	1
CTCF	PLPP6	10664	403313	Marbach2016	1
CTCF	TPRG1L	10664	127262	Marbach2016	1
CTCF	P4HA2	10664	8974	Marbach2016	1
CTCF	CHMP4B	10664	128866	Marbach2016	1
CTCF	LAMC1	10664	3915	ENCODE,Marbach2016	2
CTCF	STARD13	10664	90627	Marbach2016	1
CTCF	ALG5	10664	29880	Marbach2016	1
CTCF	FYN	10664	2534	Marbach2016	1
UTP18	SNRPB	51096	6628	ITFP	1
CTCF	WRAP53	10664	55135	Marbach2016	1
CTCF	DIAPH1	10664	1729	Marbach2016	1
CTCF	TRIM35	10664	23087	ENCODE	1
CTCF	STMN1	10664	3925	ENCODE,Marbach2016	2
CTCF	RPL32	10664	6161	Marbach2016	1
CTCF	ZNF669	10664	79862	Marbach2016	1
CTCF	SCARF2	10664	91179	Marbach2016	1
CTCF	COX4I1	10664	1327	ENCODE,Marbach2016	2
CTCF	WFDC1	10664	58189	Marbach2016	1
CTCF	NAV2	10664	89797	Marbach2016	1
CTCF	ABCG1	10664	9619	Marbach2016	1
CTCF	ACAD9	10664	28976	Marbach2016	1
CTCF	CRAMP1	10664	57585	Marbach2016	1
CTCF	FBXO9	10664	26268	Marbach2016	1
CTCF	NFATC2IP	10664	84901	Marbach2016	1
CTCF	COG3	10664	83548	ENCODE	1
CTCF	RFX2	10664	5990	Marbach2016	1
CTCF	REX1BD	10664	55049	Marbach2016	1
CTCF	HIST1H2AM	10664	8336	Marbach2016	1
PWP1	PTRH2	11137	51651	ITFP	1
CTCF	CCDC127	10664	133957	ENCODE	1
CTCF	LMBRD1	10664	55788	Marbach2016	1
CTCF	CTU1	10664	90353	Marbach2016	1
CTCF	SH3BP5	10664	9467	ENCODE,Marbach2016	2
CTCF	CD300LG	10664	146894	ENCODE	1
CTCF	RPS7	10664	6201	Marbach2016	1
CTCF	KEAP1	10664	9817	ENCODE,Marbach2016	2
CTCF	ADRA2A	10664	150	Marbach2016	1
CTCF	CSF2RB	10664	1439	Marbach2016	1
CTCF	KIFC3	10664	3801	Marbach2016	1
CTCF	LSS	10664	4047	Marbach2016	1
CTCF	OSTM1	10664	28962	Marbach2016	1
CTCF	MX1	10664	4599	Marbach2016	1
CTCF	RSL24D1	10664	51187	Marbach2016	1
CTCF	UBA2	10664	10054	Marbach2016	1
DDX41	MTX1	51428	4580	ITFP	1
CLIP1	ENO1	6249	2023	ITFP	1
CTCF	E2F8	10664	79733	Neph2012	1
CTCF	CD2BP2	10664	10421	ENCODE	1
CTCF	PLCB3	10664	5331	Marbach2016	1
CTCF	HS1BP3	10664	64342	Marbach2016	1
UTP18	GLE1	51096	2733	ITFP	1
CTCF	ICAM1	10664	3383	Marbach2016	1
CTCF	DIMT1	10664	27292	ENCODE	1
CTCF	TREM1	10664	54210	Marbach2016	1
CTCF	CLDN1	10664	9076	Marbach2016	1
CTCF	HIST1H4H	10664	8365	Marbach2016	1
CTCF	ACBD4	10664	79777	Marbach2016	1
CTCF	GEMIN4	10664	50628	Marbach2016	1
CTCF	FCHO2	10664	115548	ENCODE,Marbach2016	2
CTCF	FNTB	10664	2342	Marbach2016	1
CTCF	PTBP3	10664	9991	Marbach2016	1
PWP1	DGUOK	11137	1716	ITFP	1
CTCF	SMOC2	10664	64094	Marbach2016	1
CTCF	HMGN1	10664	3150	ENCODE	1
CTCF	SLC31A2	10664	1318	Marbach2016	1
CTCF	TMEM201	10664	199953	ENCODE	1
CTCF	SAT1	10664	6303	Marbach2016	1
CTCF	MAP1LC3C	10664	440738	Marbach2016	1
CTCF	CDKN1B	10664	1027	Marbach2016	1
CTCF	POMP	10664	51371	Marbach2016	1
CTCF	RRNAD1	10664	51093	Marbach2016	1
CTCF	SMOX	10664	54498	ENCODE,Marbach2016	2
CTCF	CAMLG	10664	819	Marbach2016	1
CTCF	SMAD7	10664	4092	Marbach2016	1
CTCF	LTBP2	10664	4053	Marbach2016	1
CTCF	TMEM179B	10664	374395	Marbach2016	1
CTCF	TMEM258	10664	746	Marbach2016	1
CTCF	TMEM99	10664	147184	Marbach2016	1
CTCF	SLC17A5	10664	26503	Marbach2016	1
CTCF	CTSB	10664	1508	Marbach2016	1
CTCF	CNTROB	10664	116840	Marbach2016	1
CTCF	HIST1H3J	10664	8356	Marbach2016	1
CTCF	ZFP90	10664	146198	ENCODE	1
UTP18	ACTR2	51096	10097	ITFP	1
CTCF	PYROXD2	10664	84795	ENCODE	1
CTCF	RBFOX2	10664	23543	Marbach2016	1
CTCF	RHOU	10664	58480	Marbach2016	1
CTCF	ADAMTSL4	10664	54507	Marbach2016	1
CTCF	F11R	10664	50848	Marbach2016	1
CTCF	ANKRD37	10664	353322	ENCODE	1
CTCF	MED4	10664	29079	Marbach2016	1
CTCF	HNRNPF	10664	3185	Marbach2016	1
CTCF	ARHGAP30	10664	257106	Marbach2016	1
CTCF	MLLT1	10664	4298	Marbach2016	1
CTCF	ZNF614	10664	80110	Marbach2016	1
CTCF	MCL1	10664	4170	Marbach2016	1
CTCF	NAXD	10664	55739	Marbach2016	1
CTCF	CHI3L2	10664	1117	Marbach2016	1
CTCF	PAIP2	10664	51247	Marbach2016	1
CTCF	USP28	10664	57646	Marbach2016	1
PWP1	MELK	11137	9833	ITFP	1
CTCF	EIF1AD	10664	84285	Marbach2016	1
CTCF	MMP23B	10664	8510	Marbach2016	1
CTCF	USP54	10664	159195	Marbach2016	1
CTCF	SMNDC1	10664	10285	Marbach2016	1
CTCF	VWCE	10664	220001	Marbach2016	1
CTCF	BCAT2	10664	587	Marbach2016	1
CTCF	ENG	10664	2022	Marbach2016	1
CTCF	LTB4R	10664	1241	Marbach2016	1
CTCF	ANXA11	10664	311	Marbach2016	1
CTCF	PIP5K1C	10664	23396	Marbach2016	1
CTCF	MASP1	10664	5648	Marbach2016	1
CTCF	PLEKHA2	10664	59339	Marbach2016	1
CLIP1	FBXL17	6249	64839	ITFP	1
DDX41	LAS1L	51428	81887	ITFP	1
CTCF	CCPG1	10664	9236	ENCODE	1
CTCF	DCUN1D3	10664	123879	Marbach2016	1
CTCF	IMMT	10664	10989	Marbach2016	1
CTCF	HOMER3	10664	9454	Marbach2016	1
UTP18	BCCIP	51096	56647	ITFP	1
CTCF	PSME1	10664	5720	ENCODE,Marbach2016	2
CTCF	BLOC1S6	10664	26258	Marbach2016	1
CTCF	SPAG4	10664	6676	ENCODE,Marbach2016	2
CTCF	BCL10	10664	8915	Marbach2016	1
CTCF	ATP6V1B2	10664	526	ENCODE	1
CTCF	NBPF10	10664	100132406	ENCODE	1
CTCF	PIK3AP1	10664	118788	Marbach2016	1
CTCF	ITPR3	10664	3710	Marbach2016	1
CTCF	THOC1	10664	9984	Marbach2016	1
CTCF	PPIL4	10664	85313	Marbach2016	1
UTP18	SERPING1	51096	710	ITFP	1
CTCF	IL6R	10664	3570	Marbach2016	1
CTCF	TREX2	10664	11219	Marbach2016	1
CTCF	NPEPPS	10664	9520	Marbach2016	1
CTCF	HPS3	10664	84343	ENCODE	1
UTP18	PTGES3	51096	10728	ITFP	1
CTCF	SRGAP2	10664	23380	Marbach2016	1
CTCF	SYS1	10664	90196	Marbach2016	1
CTCF	HDAC1	10664	3065	Marbach2016	1
CTCF	NFKB1	10664	4790	Marbach2016	1
CTCF	UBE2H	10664	7328	ENCODE	1
CTCF	CYP11A1	10664	1583	Marbach2016	1
CTCF	SEMA4A	10664	64218	Marbach2016	1
CTCF	ARHGAP31	10664	57514	Marbach2016	1
CTCF	RPL26	10664	6154	Marbach2016	1
CTCF	DMAP1	10664	55929	Marbach2016	1
CTCF	SRP14	10664	6727	Marbach2016	1
CTCF	ZFP62	10664	643836	Marbach2016	1
CTCF	EIF4EBP2	10664	1979	Marbach2016	1
CTCF	RHOA	10664	387	ENCODE	1
CTCF	FBXL8	10664	55336	Marbach2016	1
CTCF	SMARCA1	10664	6594	Marbach2016	1

## Sheet: Table S5. sheet3
Table S5: The 3,836 targets of SH3PXD2A-AS1-binding TFs (RNA-pulldown) collected from databases.
Sheet3：Betweenness centrality values of SH3PXD2A-AS1-binding TFs in TF-DEG targets network.
Rank	Name	Score
1	CTCF	576528
2	UTP18	23589.4
3	PWP1	16737.4
4	PTRH2	7815.75
5	LAS1L	6638.89
6	FBXL17	5369.17
7	DDX41	5276.31
8	SNRPD2	4343.38
8	GNAI3	4343.38
8	MELK	4343.38
11	CLIP1	4313.02
12	CHCHD1	3418.75
12	HPS3	3418.75
12	HSPA8	3418.75
12	ILF2	3418.75
12	ERLIN1	3418.75
12	CRKL	3418.75
18	TXNDC12	1520
18	SLC9A3R2	1520
20	SNRPB	173.086

## Sheet: Table S5. sheet4
Table S5: The 3,836 targets of SH3PXD2A-AS1-binding TFs (RNA-pulldown) collected from databases.
Sheet4：The intersect between target of each TF and DEGs in EOSPE.
##For each transcription factor, using the set of expressed genes in placentae as background, one tailed Fisher's Exact Test (alternative = "gr") was used to calculate the enrichment for targets of transcription factor.
TF_GeneSymbol	Target_DEG_Num	Target_NotDEG_Num	DEG_NotTarget_Num	NotDEG_NotTarget_Num	All_Target_Num	bkg_gene_num	p.value
CTCF	723	2917	2393	10055	3640	16088	0.201959
UTP18	25	85	3091	12887	110	16088	0.216718
DDX41	5	15	3111	12957	20	16088	0.34288
TDRKH	1	3	3115	12969	4	16088	0.57735
CLIP1	7	33	3109	12939	40	16088	0.679781
DHX37	1	6	3115	12966	7	16088	0.778488
PWP1	18	90	3098	12882	108	16088	0.796059
LMO7	2	18	3114	12954	20	16088	0.921813
DDX54	1	11	3115	12961	12	16088	0.924555
KCTD3	0	1	3116	12971	1	16088	1
MYO1C	0	4	3116	12968	4	16088	1
RFC1	0	7	3116	12965	7	16088	1
TUT4	0	1	3116	12971	1	16088	1
